# Supplementary material for: Influence of selected dosages of plastic microparticles on the porcine fecal microbiome
Source: Sci Rep. 2025 Jan 8;15:1269. doi: 10.1038/s41598-024-80337-x (PMC11711237; doi:10.1038/s41598-024-80337-x)
Supplement: Supplementary file 3 — Supplementary Information 3. [file 41598_2024_80337_MOESM3_ESM.xlsx]

## Sheet: descriptive analysis %
		Supplementary Table S2. Descriptive statistics of the results (relative population size ≥0.01%)
	C0 – control group day 0, C28 - control group day 28, LD0 – low dose group day 0, LD28 – low dose group day 28, HD0 – high dose group day 0, HD28 – high dose group day 28. The results are presented as Mean, SD - standard deviation, SEM - standard error of the mean
			C0			C28			LD0			LD28			HD0			HD28
			Mean	SD	SEM	SEM	SD	SEM	Mean	SD	SEM	Mean	SD	SEM	Mean	SD	SEM	Mean	SD	SEM
	Kingdom	Bacteria	0.29462	0.343045	0.153414	1.76228	1.76836	0.790836	0.177042	0.134245	0.0600363	2.8204	2.00106	0.894902	2.47733	3.42934	1.53365	1.95614	1.14989	0.514248
		Archea	99.706	0.340852	0.152434	98.236	1.7669	0.790181	99.822	0.136088	0.0608605	97.178	2.00174	0.895206	97.522	3.42793	1.53302	98.044	1.14973	0.514175
	Phylum	Archaea_Euryarchaeota	0.29462	0.343045	0.153414	1.76228	1.76836	0.790836	0.177042	0.134245	0.0600363	2.8186	2.00149	0.895092	2.47685	3.42971	1.53381	1.95574	1.14979	0.514201
		Bacteria_Actinobacteriota	2.3434	0.641468	0.286873	1.49278	0.832125	0.372137	2.5122	1.83794	0.821952	1.11228	0.589216	0.263505	2.3371	1.69897	0.759801	0.69608	0.273579	0.122348
		Bacteria_Bacteroidota	23.42	4.58866	2.05211	15.164	2.56794	1.14842	20.744	4.46394	1.99634	19.116	5.44883	2.43679	17.194	3.3102	1.48037	19.206	4.22176	1.88803
		Bacteria_Campilobacterota	0.26673	0.335932	0.150234	0.19136	0.0619498	0.0277048	0.057226	0.111027	0.0496526	0.09435	0.0937851	0.041942	0.180172	0.165731	0.074117	0.108144	0.0712477	0.031863
		Bacteria_Cyanobacteria	0.17795	0.09982	0.044641	0.211804	0.157984	0.0706527	0.113334	0.0938781	0.0419836	0.133134	0.037829	0.0169177	0.22322	0.130002	0.0581386	0.081094	0.0791698	0.0354058
		Bacteria_Deferribacterota	0	0	0	0	0	0	0	0	0	0.0010288	0.00230047	0.0010288	0.005476	0.00769585	0.00344169	0	0	0
		Bacteria_Desulfobacterota	0.58806	0.336514	0.150493	0.21148	0.0979954	0.0438249	0.51698	0.278289	0.124455	0.36824	0.184522	0.0825208	0.84394	0.534036	0.238828	0.57584	0.432868	0.193584
		Bacteria_Elusimicrobiota	0.01226	0.018212	0.008145	0.0007274	0.00162652	0.0007274	0.006972	0.0155899	0.006972	0.003735	0.00583499	0.00260948	0.008118	0.0113095	0.00505777	0.0067566	0.00689543	0.00308373
		Bacteria_Fibrobacterota	0.00481	0.007439	0.003327	0.020166	0.015687	0.00701545	0.008642	0.0193241	0.008642	0.104218	0.144183	0.0644805	0.0231878	0.0264813	0.0118428	0.054526	0.0510281	0.0228205
		Bacteria_Firmicutes	70.594	4.24113	1.89669	78.216	2.98218	1.33367	72.88	4.20551	1.88076	68.242	10.6332	4.75532	73.318	6.6199	2.96051	72.654	5.69506	2.54691
		Bacteria_Fusobacteriota	0	0	0	0.0025576	0.00476811	0.00213236	0	0	0	0	0	0	0.014558	0.0233277	0.0104325	0	0	0
		Bacteria_Patescibacteria	0.03674	0.032238	0.014417	0.15121	0.114155	0.0510517	0.0641954	0.085915	0.0384224	0.069158	0.0517699	0.0231522	0.116797	0.173212	0.0774626	0.071592	0.0451112	0.0201743
		Bacteria_Planctomycetota	0.08184	0.069698	0.03117	0.348912	0.278028	0.124338	0.296676	0.312859	0.139915	0.8656	0.29844	0.133466	0.614342	0.629381	0.281468	0.899156	0.9107	0.407277
		Bacteria_Proteobacteria	1.75462	1.81625	0.812252	1.20822	1.44215	0.644949	1.55527	2.10238	0.940212	0.379124	0.308212	0.137837	0.60588	0.49803	0.222726	0.53666	0.344304	0.153978
		Bacteria_Spirochaetota	0.33342	0.296021	0.132385	0.8802	0.4771	0.213365	0.829238	1.17146	0.523895	4.4114	5.2018	2.32632	1.73902	2.14977	0.961406	0.97402	0.633269	0.283207
		Bacteria_Synergistota	0	0	0	0.0005852	0.00130855	0.0005852	0.03364	0.0752213	0.03364	0.0027214	0.00511564	0.00228778	0.0028616	0.00442451	0.0019787	0.011146	0.0152628	0.00682573
		Bacteria_Verrucomicrobiota	0.07323	0.082889	0.037069	0.131954	0.112318	0.0502303	0.051084	0.0387857	0.0173455	2.24397	2.72517	1.21873	0.146472	0.175237	0.0783686	2.11902	1.84837	0.826618
		Bacteria_WPS-2	0.01849	0.014685	0.006567	0	0	0	0.152226	0.204453	0.0914343	0.0312608	0.0233446	0.01044	0.14483	0.117544	0.0525672	0.0490284	0.073154	0.0327155
	Class	Archaea_Euryarchaeota_Methanobacteria	0.29462	0.343045	0.153414	1.76228	1.76836	0.790836	0.177042	0.134245	0.0600363	2.8186	2.00149	0.895092	2.47685	3.42971	1.53381	1.95574	1.14979	0.514201
		Bacteria_Actinobacteriota_Actinobacteria	0.6926	0.715832	0.32013	0.68538	0.662359	0.296216	0.575496	0.659198	0.294802	0.5399	0.451032	0.201708	0.446852	0.567368	0.253735	0.215134	0.196587	0.0879165
		Bacteria_Actinobacteriota_Coriobacteriia	1.65084	0.676725	0.30264	0.80762	0.174912	0.078223	1.9366	1.28333	0.573921	0.57238	0.14137	0.0632227	1.89036	1.72689	0.772287	0.48094	0.157264	0.0703304
		Bacteria_Bacteroidota_Bacteroidia	23.42	4.58866	2.05211	15.164	2.56794	1.14842	20.744	4.46394	1.99634	19.116	5.44883	2.43679	17.194	3.3102	1.48037	19.206	4.22176	1.88803
		Bacteria_Campilobacterota_Campylobacteria	0.26673	0.335932	0.150234	0.19136	0.0619498	0.0277048	0.057226	0.111027	0.0496526	0.09435	0.0937851	0.041942	0.180172	0.165731	0.074117	0.108144	0.0712477	0.031863
		Bacteria_Cyanobacteria_Cyanobacteriia	0.00219	0.004906	0.002194	0.007096	0.0084554	0.00378137	0.008614	0.0119585	0.00534799	0.007868	0.0109968	0.00491793	0.009324	0.00876363	0.00391921	0.0024736	0.00345213	0.00154384
		Bacteria_Cyanobacteria_Vampirivibrionia	0.17576	0.101768	0.045512	0.204724	0.156023	0.0697757	0.10472	0.100531	0.0449588	0.125254	0.0287897	0.0128751	0.2139	0.12751	0.057024	0.078626	0.076044	0.0340079
		Bacteria_Deferribacterota_Deferribacteres	0	0	0	0	0	0	0	0	0	0.0010288	0.00230047	0.0010288	0.005476	0.00769585	0.00344169	0	0	0
		Bacteria_Desulfobacterota_Desulfovibrionia	0.47542	0.230609	0.103132	0.127742	0.0720913	0.0322402	0.44656	0.251473	0.112462	0.23214	0.131593	0.05885	0.72642	0.52639	0.235409	0.36194	0.231769	0.10365
		Bacteria_Desulfobacterota_Desulfuromonadia	0.1126	0.144321	0.064542	0.08373	0.0894789	0.0400162	0.07041	0.0567894	0.025397	0.13608	0.0913737	0.0408636	0.117354	0.165744	0.0741229	0.213928	0.209138	0.0935295
		Bacteria_Elusimicrobiota_Elusimicrobia	0.01226	0.018212	0.008145	0.0007274	0.00162652	0.0007274	0.006972	0.0155899	0.006972	0.003735	0.00583499	0.00260948	0.008118	0.0113095	0.00505777	0.0067566	0.00689543	0.00308373
		Bacteria_Fibrobacterota_Fibrobacteria	0.00481	0.007439	0.003327	0.020166	0.015687	0.00701545	0.008642	0.0193241	0.008642	0.104218	0.144183	0.0644805	0.0231878	0.0264813	0.0118428	0.054526	0.0510281	0.0228205
		Bacteria_Firmicutes_Negativicutes	19.04	4.81177	2.15189	5.864	4.71903	2.11041	20.5552	10.7628	4.81329	2.48848	1.69467	0.757881	14.2761	14.9751	6.69709	3.98734	4.85039	2.16916
		Bacteria_Firmicutes_Bacilli	13.8142	5.55527	2.48439	21.612	9.19411	4.11173	13.334	4.8456	2.16702	12.4634	6.45342	2.88606	12.9488	5.8305	2.60748	20.8068	9.2745	4.14768
		Bacteria_Firmicutes_Clostridia	37.74	5.54744	2.48089	50.738	5.94638	2.6593	38.992	10.0481	4.49366	53.282	6.65328	2.97544	46.086	12.6992	5.67926	47.85	10.6114	4.74554
		Bacteria_Firmicutes_Syntrophomonadia	0	0	0	0.0007728	0.00172803	0.0007728	0.000501	0.00112027	0.000501	0.005503	0.00453616	0.00202863	0.0006798	0.00152008	0.0006798	0.0024354	0.00333486	0.00149139
		Bacteria_Fusobacteriota_Fusobacteriia	0	0	0	0.0025576	0.00476811	0.00213236	0	0	0	0	0	0	0.014558	0.0233277	0.0104325	0	0	0
		Bacteria_Nitrospirota_Nitrospiria	0	0	0	0.0009188	0.0020545	0.0009188	0	0	0	0	0	0	0.0005098	0.00113995	0.0005098	0	0	0
		Bacteria_Patescibacteria_Saccharimonadia	0.03674	0.032238	0.014417	0.15121	0.114155	0.0510517	0.0641954	0.085915	0.0384224	0.069158	0.0517699	0.0231522	0.116797	0.173212	0.0774626	0.071592	0.0451112	0.0201743
		Bacteria_Planctomycetota_Planctomycetes	0.08184	0.069698	0.03117	0.346132	0.273953	0.122516	0.296676	0.312859	0.139915	0.8656	0.29844	0.133466	0.614342	0.629381	0.281468	0.899156	0.9107	0.407277
		Bacteria_Proteobacteria_Alphaproteobacteria	0.01843	0.026972	0.012062	0.0313184	0.0235705	0.010541	0.005154	0.0115247	0.005154	0.0381328	0.0370167	0.0165544	0.0105346	0.0119619	0.00534951	0.048442	0.0248014	0.0110915
		Bacteria_Proteobacteria_Gammaproteobacteria	1.73596	1.80992	0.809422	1.1769	1.45861	0.652309	1.55007	2.09111	0.935172	0.341016	0.296677	0.132678	0.595312	0.491822	0.219949	0.488248	0.360011	0.161002
		Bacteria_Spirochaetota_Spirochaetia	0.33342	0.296021	0.132385	0.8802	0.4771	0.213365	0.829238	1.17146	0.523895	4.4114	5.2018	2.32632	1.73902	2.14977	0.961406	0.97402	0.633269	0.283207
		Bacteria_Synergistota_Synergistia	0	0	0	0.0005852	0.00130855	0.0005852	0.03364	0.0752213	0.03364	0.0027214	0.00511564	0.00228778	0.0028616	0.00442451	0.0019787	0.011146	0.0152628	0.00682573
		Bacteria_Verrucomicrobiota_Kiritimatiellae	0.04928	0.077043	0.034455	0.10887	0.101196	0.0452561	0.0233478	0.0334625	0.0149649	0.114176	0.109066	0.0487758	0.117116	0.149543	0.0668775	0.128696	0.136046	0.0608417
		Bacteria_Verrucomicrobiota_Lentisphaeria	0	0	0	0.0009092	0.00203303	0.0009092	0.00321	0.00717778	0.00321	0.005446	0.00760158	0.00339953	0.013674	0.0196984	0.00880939	0.07057	0.0902184	0.0403469
		Bacteria_Verrucomicrobiota_Verrucomicrobiae	0	0	0	0.0198926	0.0239166	0.0106958	0	0	0	2.10304	2.59525	1.16063	0	0	0	1.91375	1.77245	0.792662
		Bacteria_Verrucomicrobiota_Chlamydiae	0.02396	0.032781	0.01466	0.0022612	0.00340484	0.00152269	0.024528	0.031378	0.0140326	0.0211938	0.0359626	0.0160829	0.015681	0.0153306	0.00685604	0.0057078	0.00747311	0.00334207
		Bacteria_WPS-2_WPS-2	0.01849	0.014685	0.006567	0	0	0	0.152226	0.204453	0.0914343	0.0312608	0.0233446	0.01044	0.14483	0.117544	0.0525672	0.0490284	0.073154	0.0327155
	Order	Archaea_Euryarchaeota_Methanobacteria_Methanobacteriales	0.29462	0.343045	0.153414	1.76228	1.76836	0.790836	0.177042	0.134245	0.0600363	2.8186	2.00149	0.895092	2.47685	3.42971	1.53381	1.95574	1.14979	0.514201
		Bacteria_Actinobacteriota_Actinobacteria_Bifidobacteriales	0.6916	0.713744	0.319196	0.62066	0.691238	0.309131	0.571836	0.659152	0.294782	0.52484	0.453869	0.202977	0.005419	0.0112415	0.00502737	0.108798	0.104581	0.0467699
		Bacteria_Actinobacteriota_Actinobacteria_Corynebacteriales	0.00104	0.002329	0.001042	0.028932	0.0433124	0.0193699	0.002338	0.00522793	0.002338	0.0122444	0.0130887	0.00585343	0.0014626	0.00327047	0.0014626	0.055216	0.0870718	0.0389397
		Bacteria_Actinobacteriota_Actinobacteria_Micrococcales	0	0	0	0.033722	0.0414495	0.0185368	0.0013238	0.00296011	0.0013238	0.0030008	0.00576966	0.00258027	0	0	0	0.051094	0.0756449	0.0338294
		Bacteria_Actinobacteriota_Coriobacteriia_Coriobacteriales	1.65084	0.676725	0.30264	0.80762	0.174912	0.078223	1.9366	1.28333	0.573921	0.57238	0.14137	0.0632227	1.89036	1.72689	0.772287	0.48094	0.157264	0.0703304
		Bacteria_Bacteroidota_Bacteroidia_Bacteroidales	23.42	4.58866	2.05211	15.164	2.56794	1.14842	20.744	4.46394	1.99634	19.116	5.44883	2.43679	17.194	3.3102	1.48037	19.204	4.21951	1.88702
		Bacteria_Campilobacterota_Campylobacteria_Campylobacterales	0.26673	0.335932	0.150234	0.19136	0.0619498	0.0277048	0.057226	0.111027	0.0496526	0.09435	0.0937851	0.041942	0.180172	0.165731	0.074117	0.108144	0.0712477	0.031863
		Bacteria_Cyanobacteria_Cyanobacteriia_Chloroplast	0.00219	0.004906	0.002194	0.006657	0.00845066	0.00377925	0.008614	0.0119585	0.00534799	0.007868	0.0109968	0.00491793	0.009324	0.00876363	0.00391921	0.0024736	0.00345213	0.00154384
		Bacteria_Cyanobacteria_Vampirivibrionia_Gastranaerophilales	0.17576	0.101768	0.045512	0.204724	0.156023	0.0697757	0.10472	0.100531	0.0449588	0.125254	0.0287897	0.0128751	0.2139	0.12751	0.057024	0.078626	0.076044	0.0340079
		Bacteria_Deferribacterota_Deferribacteres_Deferribacterales	0	0	0	0	0	0	0	0	0	0.0010288	0.00230047	0.0010288	0.005476	0.00769585	0.00344169	0	0	0
		Bacteria_Desulfobacterota_Desulfovibrionia_Desulfovibrionales	0.47542	0.230609	0.103132	0.127742	0.0720913	0.0322402	0.44656	0.251473	0.112462	0.23214	0.131593	0.05885	0.72642	0.52639	0.235409	0.36194	0.231769	0.10365
		Bacteria_Desulfobacterota_Desulfuromonadia_Bradymonadales	0.1126	0.144321	0.064542	0.08373	0.0894789	0.0400162	0.07041	0.0567894	0.025397	0.13608	0.0913737	0.0408636	0.117354	0.165744	0.0741229	0.213928	0.209138	0.0935295
		Bacteria_Elusimicrobiota_Elusimicrobia_Elusimicrobiales	0.01226	0.018212	0.008145	0.0007274	0.00162652	0.0007274	0.006972	0.0155899	0.006972	0.003735	0.00583499	0.00260948	0.008118	0.0113095	0.00505777	0.0067566	0.00689543	0.00308373
		Bacteria_Fibrobacterota_Fibrobacteria_Fibrobacterales	0.00481	0.007439	0.003327	0.020166	0.015687	0.00701545	0.008642	0.0193241	0.008642	0.104218	0.144183	0.0644805	0.0231878	0.0264813	0.0118428	0.054526	0.0510281	0.0228205
		Bacteria_Firmicutes_Negativicutes_Veillonellales-Selenomonadales	18.118	5.02463	2.24708	4.9076	4.77703	2.13635	19.9284	10.4518	4.67419	1.83026	1.25595	0.561679	13.6037	14.9537	6.6875	3.29219	4.63657	2.07354
		Bacteria_Firmicutes_Negativicutes_Acidaminococcales	0.92378	0.237526	0.106225	0.95814	0.503022	0.224958	0.62418	0.356425	0.159398	0.65848	0.518861	0.232042	0.6726	0.437626	0.195712	0.69668	0.625981	0.279947
		Bacteria_Firmicutes_Bacilli_Acholeplasmatales	0.00078	0.001747	0.000781	0.0026666	0.00365203	0.00163324	0	0	0	0.0064144	0.00452808	0.00202502	0.000642	0.00143556	0.000642	0.0044294	0.00422522	0.00188958
		Bacteria_Firmicutes_Bacilli_Bacillales	0	0	0	0	0	0	0	0	0	0	0	0	0	0	0	0.006128	0.0137026	0.006128
		Bacteria_Firmicutes_Bacilli_Izemoplasmatales	0.00068	0.001522	0.000681	0	0	0	0	0	0	0.0030742	0.00421477	0.0018849	0.0005098	0.00113995	0.0005098	0.0185898	0.033394	0.0149343
		Bacteria_Firmicutes_Bacilli_Lactobacillales	10.0062	5.23008	2.33896	16.374	9.50259	4.24969	9.6952	5.41325	2.42088	9.7062	5.38633	2.40884	9.3468	5.297	2.36889	18.2392	8.2798	3.70284
		Bacteria_Firmicutes_Bacilli_Erysipelotrichales	2.9302	0.418138	0.186997	3.719	2.53727	1.1347	3.0764	1.09258	0.488617	1.92898	1.7465	0.781057	2.79	0.674387	0.301595	1.53358	0.761267	0.340449
		Bacteria_Firmicutes_Bacilli_Mycoplasmatales	0.00498	0.006845	0.003061	0.002393	0.0032783	0.0014661	0.016328	0.0365105	0.016328	0.0030214	0.00500229	0.00223709	0.0334538	0.0583453	0.0260928	0.006157	0.00583941	0.00261146
		Bacteria_Firmicutes_Bacilli_RF39	0.8732	0.586952	0.262493	1.50988	0.571263	0.255477	0.548046	0.516084	0.2308	0.81606	0.24007	0.107363	0.77696	0.482522	0.21579	1.00069	0.567224	0.25367
		Bacteria_Firmicutes_Clostridia_Caldicoprobacterales	0	0	0	0.0016844	0.00376643	0.0016844	0	0	0	0.0066644	0.0079741	0.00356613	0.0108572	0.0194779	0.00871079	0.0122824	0.00981598	0.00438984
		Bacteria_Firmicutes_Clostridia_Peptococcales	0.04125	0.035662	0.015949	0.208044	0.0738623	0.0330322	0.084266	0.0658789	0.0294619	0.26246	0.122437	0.0547557	0.112148	0.0792468	0.0354402	0.2754	0.113089	0.0505749
		Bacteria_Firmicutes_Clostridia_Peptostreptococcales-Tissierellales	0.66078	0.386244	0.172733	1.0222	0.379035	0.16951	0.52244	0.32024	0.143216	1.6178	0.435592	0.194803	1.04184	0.763926	0.341638	1.45322	0.705777	0.315633
		Bacteria_Firmicutes_Clostridia_Christensenellales	3.04846	2.22468	0.994907	5.9598	3.14458	1.4063	4.0992	3.8507	1.72209	8.5826	5.02804	2.24861	6.03256	4.94587	2.21186	6.6394	5.157	2.30628
		Bacteria_Firmicutes_Clostridia_Clostridia UCG-014	1.9608	0.66506	0.297424	2.1108	1.37049	0.612901	1.8846	0.979985	0.438263	1.38552	0.897844	0.401528	2.2628	0.728761	0.325912	1.4924	0.301095	0.134654
		Bacteria_Firmicutes_Clostridia_Clostridia_vadinBB60_group	0.00904	0.008043	0.003597	0.046366	0.0153681	0.00687281	0.0394108	0.0755639	0.0337932	0.123092	0.105917	0.0473673	0.0561842	0.0561327	0.0251033	0.18294	0.224198	0.100264
		Bacteria_Firmicutes_Clostridia_Clostridiales	0.29685	0.135492	0.060594	1.6238	2.29955	1.02839	0.126058	0.095194	0.0425721	1.02444	1.39963	0.625935	0.38613	0.572137	0.255868	0.267524	0.236879	0.105935
		Bacteria_Firmicutes_Clostridia_Lachnospirales	10.4886	3.53751	1.58202	9.8108	1.73849	0.777476	9.2188	3.52835	1.57793	8.5374	1.94475	0.869719	9.3108	3.22309	1.44141	9.0716	0.783377	0.350337
		Bacteria_Firmicutes_Clostridia_Monoglobales	0.34514	0.288498	0.12902	0.6523	0.185369	0.0828996	0.219924	0.0894638	0.0400094	0.78518	0.30386	0.13589	0.4557	0.217964	0.0974763	0.6339	0.254731	0.113919
		Bacteria_Firmicutes_Clostridia_Oscillospirales	20.874	4.21056	1.88302	29.262	2.92844	1.30964	22.764	6.68844	2.99116	30.882	6.0481	2.70479	26.37	8.6802	3.8819	27.776	5.95052	2.66115
		Bacteria_Firmicutes_Syntrophomonadia_Syntrophomonadales	0	0	0	0.0007728	0.00172803	0.0007728	0.000501	0.00112027	0.000501	0.005503	0.00453616	0.00202863	0.0006798	0.00152008	0.0006798	0.0024354	0.00333486	0.00149139
		Bacteria_Fusobacteriota_Fusobacteriia_Fusobacteriales	0	0	0	0.0025576	0.00476811	0.00213236	0	0	0	0	0	0	0.014558	0.0233277	0.0104325	0	0	0
		Bacteria_Patescibacteria_Saccharimonadia_Saccharimonadales	0.03674	0.032238	0.014417	0.15121	0.114155	0.0510517	0.0641954	0.085915	0.0384224	0.069158	0.0517699	0.0231522	0.116797	0.173212	0.0774626	0.071592	0.0451112	0.0201743
		Bacteria_Planctomycetota_Planctomycetes_Isosphaerales	0	0	0	0.000292	0.000652932	0.000292	0	0	0	0	0	0	0	0	0	0	0	0
		Bacteria_Planctomycetota_Planctomycetes_Pirellulales	0.08184	0.069698	0.03117	0.34584	0.274413	0.122721	0.296676	0.312859	0.139915	0.8656	0.29844	0.133466	0.614342	0.629381	0.281468	0.899156	0.9107	0.407277
		Bacteria_Proteobacteria_Alphaproteobacteria_Rhodospirillales	0.01796	0.027137	0.012136	0.0097202	0.0116052	0.00519	0	0	0	0.017482	0.0223692	0.0100038	0.005215	0.0103128	0.00461204	0.0076096	0.00895592	0.00400521
		Bacteria_Proteobacteria_Alphaproteobacteria_Rickettsiales	0.00047	0.00106	0.000474	0.0129886	0.0110828	0.00495637	0.002728	0.00609999	0.002728	0.014159	0.0116963	0.00523076	0.0019872	0.0027683	0.00123802	0.020234	0.0193254	0.0086426
		Bacteria_Proteobacteria_Gammaproteobacteria_Aeromonadales	1.6089	1.82668	0.816914	1.0695	1.48841	0.665638	1.2723	1.91571	0.85673	0.241691	0.267677	0.119709	0.444668	0.43742	0.19562	0.34568	0.222775	0.0996281
		Bacteria_Proteobacteria_Gammaproteobacteria_Burkholderiales	0.02135	0.017321	0.007746	0.0162968	0.0141811	0.00634199	0.0996252	0.141925	0.0634709	0.0591182	0.0535903	0.0239663	0.06459	0.0640211	0.0286311	0.130918	0.158917	0.0710699
		Bacteria_Proteobacteria_Gammaproteobacteria_Enterobacterales	0.08998	0.04586	0.020509	0.0904776	0.121886	0.0545089	0.15957	0.115602	0.0516989	0.0046824	0.00512465	0.00229181	0.084372	0.121882	0.0545072	0.0074168	0.0153449	0.00686244
		Bacteria_Proteobacteria_Gammaproteobacteria_Pasteurellales	0.00242	0.003408	0.001524	0	0	0	0	0	0	0	0	0	0.0017656	0.003948	0.0017656	0	0	0
		Bacteria_Proteobacteria_Gammaproteobacteria_Pseudomonadales	0.01326	0.015533	0.006947	0.000584	0.00130586	0.000584	0.0165008	0.0346108	0.0154784	0.0354964	0.072682	0.0325044	0	0	0	0.0042196	0.00719391	0.00321721
		Bacteria_Spirochaetota_Spirochaetia_Spirochaetales	0.33342	0.296021	0.132385	0.8802	0.4771	0.213365	0.829238	1.17146	0.523895	4.4114	5.2018	2.32632	1.73902	2.14977	0.961406	0.97402	0.633269	0.283207
		Bacteria_Synergistota_Synergistia_Synergistales	0	0	0	0.0005852	0.00130855	0.0005852	0.03364	0.0752213	0.03364	0.0027214	0.00511564	0.00228778	0.0028616	0.00442451	0.0019787	0.011146	0.0152628	0.00682573
		Bacteria_Verrucomicrobiota_Kiritimatiellae_WCHB1-41	0.04928	0.077043	0.034455	0.10887	0.101196	0.0452561	0.0233478	0.0334625	0.0149649	0.114176	0.109066	0.0487758	0.117116	0.149543	0.0668775	0.128696	0.136046	0.0608417
		Bacteria_Verrucomicrobiota_Lentisphaeria_Oligosphaerales	0	0	0	0.0009092	0.00203303	0.0009092	0.00321	0.00717778	0.00321	0.005446	0.00760158	0.00339953	0.013674	0.0196984	0.00880939	0.06857	0.0873975	0.0390854
		Bacteria_Verrucomicrobiota_Verrucomicrobiae_Verrucomicrobiales	0	0	0	0.0198926	0.0239166	0.0106958	0	0	0	2.1023	2.59567	1.16082	0	0	0	1.91375	1.77245	0.792662
		Bacteria_Verrucomicrobiota_Chlamydiae_Chlamydiales	0.02396	0.032781	0.01466	0.0022612	0.00340484	0.00152269	0.024528	0.031378	0.0140326	0.0211938	0.0359626	0.0160829	0.015681	0.0153306	0.00685604	0.0057078	0.00747311	0.00334207
		Bacteria_WPS-2_WPS-2_WPS-2	0.01849	0.014685	0.006567	0	0	0	0.152226	0.204453	0.0914343	0.0312608	0.0233446	0.01044	0.14483	0.117544	0.0525672	0.0490284	0.073154	0.0327155
	Family	Archaea_Euryarchaeota_Methanobacteria_Methanobacteriales_Methanobacteriaceae	0.29462	0.343045	0.153414	1.76228	1.76836	0.790836	0.177042	0.134245	0.0600363	2.8186	2.00149	0.895092	2.47685	3.42971	1.53381	1.95574	1.14979	0.514201
		Bacteria_Actinobacteriota_Actinobacteria_Actinomycetales_Actinomycetaceae	0	0	0	0.0013168	0.00294445	0.0013168	0	0	0	0	0	0	0.005419	0.0112415	0.00502737	0	0	0
		Bacteria_Actinobacteriota_Actinobacteria_Bifidobacteriales_Bifidobacteriaceae	0.6916	0.713744	0.319196	0.62066	0.691238	0.309131	0.571836	0.659152	0.294782	0.52484	0.453869	0.202977	0.439966	0.571931	0.255775	0.108798	0.104581	0.0467699
		Bacteria_Actinobacteriota_Actinobacteria_Corynebacteriales_Corynebacteriaceae	0.00104	0.002329	0.001042	0.028932	0.0433124	0.0193699	0.002338	0.00522793	0.002338	0.0122444	0.0130887	0.00585343	0.0014626	0.00327047	0.0014626	0.054456	0.0853843	0.038185
		Bacteria_Actinobacteriota_Actinobacteria_Micrococcales_Micrococcaceae	0	0	0	0.032992	0.042138	0.0188447	0	0	0	0.0030008	0.00576966	0.00258027	0	0	0	0.050746	0.0758521	0.0339221
		Bacteria_Actinobacteriota_Coriobacteriia_Coriobacteriales_Atopobiaceae	0.93354	0.556735	0.248979	0.3358	0.2452	0.109657	1.30302	1.02017	0.456235	0.28364	0.178958	0.0800326	0.943384	1.19666	0.535163	0.167286	0.10423	0.0466132
		Bacteria_Actinobacteriota_Coriobacteriia_Coriobacteriales_Coriobacteriaceae	0.62098	0.40732	0.182159	0.27232	0.0590996	0.0264301	0.488476	0.287151	0.128418	0.07433	0.0552839	0.0247237	0.717196	0.678568	0.303465	0.113102	0.0767176	0.0343091
		Bacteria_Actinobacteriota_Coriobacteriia_Coriobacteriales_Eggerthellaceae	0.07361	0.039749	0.017776	0.127396	0.107295	0.0479836	0.09892	0.0864502	0.0386617	0.12524	0.054014	0.0241558	0.128386	0.064894	0.0290215	0.096076	0.0418713	0.0187254
		Bacteria_Bacteroidota_Bacteroidia_Bacteroidales_Bacteroidaceae	0.00073	0.001635	0.000731	0.147184	0.129797	0.0580471	0.0969698	0.208799	0.0933777	0.63372	0.51127	0.228647	0.109676	0.142422	0.0636929	0.53434	0.24008	0.107367
		Bacteria_Bacteroidota_Bacteroidia_Bacteroidales_Bacteroidales_RF16_group	0.00417	0.009315	0.004166	0.0035766	0.00490056	0.0021916	0.0008826	0.00197355	0.0008826	0.0117572	0.00633823	0.00283454	0.0288392	0.0512434	0.0229168	0.0196942	0.018146	0.00811515
		Bacteria_Bacteroidota_Bacteroidia_Bacteroidales_F082	0.00694	0.009601	0.004294	0.096272	0.115731	0.0517565	0.06393	0.0812513	0.0363367	0.182356	0.352867	0.157807	0.0225324	0.040607	0.01816	0.155462	0.332556	0.148724
		Bacteria_Bacteroidota_Bacteroidia_Bacteroidales_Muribaculaceae	6.3212	1.9456	0.8701	5.8116	2.45048	1.09589	8.4126	4.4336	1.98276	5.7342	1.59969	0.715405	6.4246	1.93718	0.866333	5.2302	1.67465	0.748928
		Bacteria_Bacteroidota_Bacteroidia_Bacteroidales_Paludibacteraceae	0	0	0	0	0	0	0	0	0	0.004996	0.0111714	0.004996	0	0	0	0.03654	0.0817059	0.03654
		Bacteria_Bacteroidota_Bacteroidia_Bacteroidales_Porphyromonadaceae	0	0	0	0.00434	0.00597311	0.00267125	0	0	0	0	0	0	0.009356	0.0145485	0.00650629	0	0	0
		Bacteria_Bacteroidota_Bacteroidia_Bacteroidales_Prevotellaceae	14.5202	4.0588	1.81515	7.2454	3.80272	1.70063	10.2916	3.32944	1.48897	9.9766	3.74106	1.67305	7.6564	1.26158	0.564194	9.3874	4.48074	2.00385
		Bacteria_Bacteroidota_Bacteroidia_Bacteroidales_Rikenellaceae	2.2126	1.07504	0.480771	1.27234	0.702323	0.314088	1.42714	1.62466	0.726569	1.36552	0.524532	0.234578	2.4362	1.34741	0.602581	1.9944	0.94798	0.42395
		Bacteria_Bacteroidota_Bacteroidia_Bacteroidales_Tannerellaceae	0.18974	0.108966	0.048731	0.446356	0.317568	0.142021	0.257314	0.259961	0.116258	0.56564	0.476767	0.213217	0.3684	0.248727	0.111234	0.728232	0.616089	0.275524
		Bacteria_Bacteroidota_Bacteroidia_Bacteroidales_p-2534-18B5_gut_group	0	0	0	0.066282	0.104063	0.0465383	0	0	0	0.599072	1.14135	0.510428	0.0077418	0.0154812	0.00692341	1.01414	1.98936	0.88967
		Bacteria_Campilobacterota_Campylobacteria_Campylobacterales_Campylobacteraceae	0.25247	0.31171	0.139401	0.18072	0.0655111	0.0292974	0.044752	0.0918288	0.0410671	0.084762	0.0802537	0.0358905	0.163272	0.161778	0.0723492	0.103084	0.065808	0.0294302
		Bacteria_Campilobacterota_Campylobacteria_Campylobacterales_Helicobacteraceae	0.01427	0.024566	0.010986	0.0106336	0.015484	0.00692466	0.01247	0.0199189	0.00890799	0.0095792	0.013997	0.00625965	0.016915	0.0190919	0.00853816	0.005064	0.0113234	0.005064
		Bacteria_Cyanobacteria_Cyanobacteriia_Chloroplast_Chloroplast	0.00219	0.004906	0.002194	0.006657	0.00845066	0.00377925	0.008614	0.0119585	0.00534799	0.007868	0.0109968	0.00491793	0.009324	0.00876363	0.00391921	0.0024736	0.00345213	0.00154384
		Bacteria_Cyanobacteria_Vampirivibrionia_Gastranaerophilales_Gastranaerophilales	0.17576	0.101768	0.045512	0.204724	0.156023	0.0697757	0.10472	0.100531	0.0449588	0.125254	0.0287897	0.0128751	0.2139	0.12751	0.057024	0.078626	0.076044	0.0340079
		Bacteria_Deferribacterota_Deferribacteres_Deferribacterales_Deferribacteraceae	0	0	0	0	0	0	0	0	0	0.0010288	0.00230047	0.0010288	0.005476	0.00769585	0.00344169	0	0	0
		Bacteria_Desulfobacterota_Desulfovibrionia_Desulfovibrionales_Desulfovibrionaceae	0.47542	0.230609	0.103132	0.127742	0.0720913	0.0322402	0.44656	0.251473	0.112462	0.23214	0.131593	0.05885	0.72642	0.52639	0.235409	0.36194	0.231769	0.10365
		Bacteria_Desulfobacterota_Desulfuromonadia_Bradymonadales_Bradymonadales	0.1126	0.144321	0.064542	0.08373	0.0894789	0.0400162	0.07041	0.0567894	0.025397	0.13608	0.0913737	0.0408636	0.117354	0.165744	0.0741229	0.213928	0.209138	0.0935295
		Bacteria_Elusimicrobiota_Elusimicrobia_Elusimicrobiales_Elusimicrobiaceae	0.01226	0.018212	0.008145	0.0007274	0.00162652	0.0007274	0.006972	0.0155899	0.006972	0.003735	0.00583499	0.00260948	0.008118	0.0113095	0.00505777	0.0067566	0.00689543	0.00308373
		Bacteria_Fibrobacterota_Fibrobacteria_Fibrobacterales_Fibrobacteraceae	0.00481	0.007439	0.003327	0.020166	0.015687	0.00701545	0.008642	0.0193241	0.008642	0.104218	0.144183	0.0644805	0.0231878	0.0264813	0.0118428	0.054526	0.0510281	0.0228205
		Bacteria_Firmicutes_Negativicutes_Veillonellales-Selenomonadales_Selenomonadaceae	6.5362	2.16249	0.967094	2.4396	2.40621	1.07609	4.34778	4.91963	2.20012	1.14341	0.896261	0.40082	3.84522	3.33422	1.49111	0.61467	0.664387	0.297123
		Bacteria_Firmicutes_Negativicutes_Veillonellales-Selenomonadales_Veillonellaceae	11.5808	4.32973	1.93631	2.46698	2.46742	1.10346	15.5844	5.94161	2.65717	0.686806	0.651127	0.291193	9.75734	11.8516	5.3002	2.67671	3.98725	1.78315
		Bacteria_Firmicutes_Negativicutes_Acidaminococcales_Acidaminococcaceae	0.92378	0.237526	0.106225	0.95814	0.503022	0.224958	0.62418	0.356425	0.159398	0.65848	0.518861	0.232042	0.6726	0.437626	0.195712	0.69668	0.625981	0.279947
		Bacteria_Firmicutes_Bacilli_Bacillales_Bacillaceae	0	0	0	0	0	0	0	0	0	0	0	0	0	0	0	0.006128	0.0137026	0.006128
		Bacteria_Firmicutes_Bacilli_Izemoplasmatales_Izemoplasmatales	0.00068	0.001522	0.000681	0	0	0	0	0	0	0.0030742	0.00421477	0.0018849	0.0005098	0.00113995	0.0005098	0.0185898	0.033394	0.0149343
		Bacteria_Firmicutes_Bacilli_Lactobacillales_Lactobacillaceae	3.0598	0.952774	0.426094	1.26298	0.697771	0.312053	2.79402	1.99875	0.893869	0.8978	0.305155	0.136469	2.8452	2.59144	1.15893	0.452556	0.415814	0.185958
		Bacteria_Firmicutes_Bacilli_Lactobacillales_Streptococcaceae	6.94294	5.49102	2.45566	15.1106	9.66364	4.32171	6.9008	5.90345	2.6401	8.8092	5.21172	2.33075	6.5032	4.39504	1.96552	17.7876	8.15591	3.64743
		Bacteria_Firmicutes_Bacilli_Erysipelotrichales_Erysipelatoclostridiaceae	0.70804	0.139147	0.062229	1.3558	1.68602	0.754012	0.5243	0.218949	0.097917	0.18283	0.218625	0.0977722	0.744806	0.593593	0.265463	0.256868	0.278304	0.124461
		Bacteria_Firmicutes_Bacilli_Erysipelotrichales_Erysipelotrichaceae	2.2224	0.434732	0.194418	2.3632	1.0359	0.46327	2.5518	0.880704	0.393863	1.74584	1.52811	0.68339	2.0452	0.495851	0.221751	1.27678	0.642686	0.287418
		Bacteria_Firmicutes_Bacilli_Mycoplasmatales_Mycoplasmataceae	0.00498	0.006845	0.003061	0.002393	0.0032783	0.0014661	0.016328	0.0365105	0.016328	0.0030214	0.00500229	0.00223709	0.0334538	0.0583453	0.0260928	0.006157	0.00583941	0.00261146
		Bacteria_Firmicutes_Bacilli_RF39_RF39	0.8732	0.586952	0.262493	1.50988	0.571263	0.255477	0.548046	0.516084	0.2308	0.81606	0.24007	0.107363	0.77696	0.482522	0.21579	1.00069	0.567224	0.25367
		Bacteria_Firmicutes_Clostridia_Caldicoprobacterales_Caldicoprobacteraceae	0	0	0	0.0016844	0.00376643	0.0016844	0	0	0	0.0066644	0.0079741	0.00356613	0.0108572	0.0194779	0.00871079	0.0122824	0.00981598	0.00438984
		Bacteria_Firmicutes_Clostridia_Peptococcales_Peptococcaceae	0.04125	0.035662	0.015949	0.208044	0.0738623	0.0330322	0.084266	0.0658789	0.0294619	0.26246	0.122437	0.0547557	0.112148	0.0792468	0.0354402	0.2754	0.113089	0.0505749
		Bacteria_Firmicutes_Clostridia_Peptostreptococcales-Tissierellales_Anaerovoracaceae	0.40606	0.230746	0.103193	0.66056	0.167228	0.0747865	0.379232	0.298039	0.133287	1.3216	0.386614	0.172899	0.84304	0.658289	0.294396	1.20814	0.654812	0.292841
		Bacteria_Firmicutes_Clostridia_Peptostreptococcales-Tissierellales_Peptostreptococcaceae	0.25375	0.177381	0.079327	0.35202	0.254159	0.113663	0.143224	0.0522354	0.0233604	0.2956	0.159669	0.0714059	0.188304	0.121269	0.0542331	0.24508	0.126545	0.0565925
		Bacteria_Firmicutes_Clostridia_Peptostreptococcales-Tissierellales_Peptostreptococcales-Tissierellales	0.00091	0.002029	0.000908	0.009482	0.0130429	0.00583298	0	0	0	0	0	0	0.0105076	0.0221741	0.00991657	0	0	0
		Bacteria_Firmicutes_Clostridia_Christensenellales_Christensenellaceae	3.04846	2.22468	0.994907	5.9598	3.14458	1.4063	4.0992	3.8507	1.72209	8.5826	5.02804	2.24861	6.03256	4.94587	2.21186	6.6394	5.157	2.30628
		Bacteria_Firmicutes_Clostridia_Clostridia UCG-014_Clostridia_UCG-014	1.9608	0.66506	0.297424	2.1108	1.37049	0.612901	1.8846	0.979985	0.438263	1.38552	0.897844	0.401528	2.2628	0.728761	0.325912	1.4924	0.301095	0.134654
		Bacteria_Firmicutes_Clostridia_Clostridia_vadinBB60_group_Clostridia_vadinBB60_group	0.00904	0.008043	0.003597	0.046366	0.0153681	0.00687281	0.0394108	0.0755639	0.0337932	0.123092	0.105917	0.0473673	0.0561842	0.0561327	0.0251033	0.18294	0.224198	0.100264
		Bacteria_Firmicutes_Clostridia_Clostridiales_Clostridiaceae	0.29685	0.135492	0.060594	1.6238	2.29955	1.02839	0.126058	0.095194	0.0425721	1.02444	1.39963	0.625935	0.38613	0.572137	0.255868	0.267524	0.236879	0.105935
		Bacteria_Firmicutes_Clostridia_Lachnospirales_Defluviitaleaceae	0.01452	0.014865	0.006648	0.0160786	0.0221059	0.00988605	0.0196884	0.0227543	0.010176	0.0069794	0.00770671	0.00344655	0.0080198	0.00548821	0.0024544	0.0037514	0.00513745	0.00229754
		Bacteria_Firmicutes_Clostridia_Lachnospirales_Lachnospiraceae	10.4736	3.53379	1.58036	9.7962	1.73211	0.774623	9.199	3.50635	1.56809	8.5292	1.93869	0.867007	9.3024	3.22073	1.44035	9.0678	0.782778	0.350069
		Bacteria_Firmicutes_Clostridia_Monoglobales_Monoglobaceae	0.34514	0.288498	0.12902	0.6523	0.185369	0.0828996	0.219924	0.0894638	0.0400094	0.78518	0.30386	0.13589	0.4557	0.217964	0.0974763	0.6339	0.254731	0.113919
		Bacteria_Firmicutes_Clostridia_Oscillospirales_Butyricicoccaceae	0.07865	0.071656	0.032046	0.33188	0.151779	0.0678778	0.17701	0.153299	0.0685575	0.46664	0.249411	0.11154	0.140718	0.0819152	0.0366336	0.70668	0.397431	0.177736
		Bacteria_Firmicutes_Clostridia_Oscillospirales_Oscillospiraceae	10.1488	2.09636	0.937519	17.866	5.00134	2.23667	10.8952	4.2797	1.91394	19.878	4.95807	2.21732	15.6452	8.05236	3.60112	15.8688	4.75913	2.12835
		Bacteria_Firmicutes_Clostridia_Oscillospirales_Oscillospirales	0	0	0	0.0007656	0.00171193	0.0007656	0	0	0	0.0017884	0.00399898	0.0017884	0.0011518	0.00159439	0.000713032	0.006776	0.00975952	0.00436459
		Bacteria_Firmicutes_Clostridia_Oscillospirales_Ruminococcaceae	7.1648	3.48291	1.55761	7.4742	2.42423	1.08415	6.8688	1.59494	0.713281	5.3742	2.87226	1.28451	6.1052	2.18771	0.978376	5.6914	1.52545	0.682202
		Bacteria_Firmicutes_Clostridia_Oscillospirales_UCG-010	0.6335	0.191373	0.085585	0.61138	0.287229	0.128453	0.64168	0.36048	0.161212	1.02076	0.333247	0.149033	0.99216	0.627838	0.280778	1.3584	0.792606	0.354464
		Bacteria_Firmicutes_Clostridia_Oscillospirales_[Clostridium]_methylpentosum_group	0	0	0	0.0059306	0.00748386	0.00334688	0.004872	0.00684387	0.00306067	0.005496	0.00753185	0.00336834	0.0059432	0.00648287	0.00289923	0.0032496	0.00445225	0.00199111
		Bacteria_Firmicutes_Clostridia_Oscillospirales_[Eubacterium]_coprostanoligenes_group	2.8452	1.53869	0.688122	2.9354	0.804232	0.359664	4.1688	2.34199	1.04737	4.091	1.56382	0.699363	3.459	2.31337	1.03457	4.1044	1.8773	0.839555
		Bacteria_Firmicutes_Syntrophomonadia_Syntrophomonadales_Syntrophomonadaceae	0	0	0	0.0007728	0.00172803	0.0007728	0.000501	0.00112027	0.000501	0.005503	0.00453616	0.00202863	0.0006798	0.00152008	0.0006798	0.0024354	0.00333486	0.00149139
		Bacteria_Fusobacteriota_Fusobacteriia_Fusobacteriales_Fusobacteriaceae	0	0	0	0.0025576	0.00476811	0.00213236	0	0	0	0	0	0	0.014558	0.0233277	0.0104325	0	0	0
		Bacteria_Patescibacteria_Saccharimonadia_Saccharimonadales_Saccharimonadaceae	0.03674	0.032238	0.014417	0.15121	0.114155	0.0510517	0.0641954	0.085915	0.0384224	0.069158	0.0517699	0.0231522	0.116797	0.173212	0.0774626	0.071312	0.0446625	0.0199737
		Bacteria_Planctomycetota_Planctomycetes_Pirellulales_Pirellulaceae	0.08184	0.069698	0.03117	0.34584	0.274413	0.122721	0.296676	0.312859	0.139915	0.8656	0.29844	0.133466	0.614342	0.629381	0.281468	0.899156	0.9107	0.407277
		Bacteria_Proteobacteria_Gammaproteobacteria_Aeromonadales_Succinivibrionaceae	1.6089	1.82668	0.816914	1.0695	1.48841	0.665638	1.2723	1.91571	0.85673	0.241691	0.267677	0.119709	0.444668	0.43742	0.19562	0.34568	0.222775	0.0996281
		Bacteria_Proteobacteria_Gammaproteobacteria_Burkholderiales_Oxalobacteraceae	0.00987	0.011566	0.005172	0.00616	0.00869073	0.00388661	0.040314	0.0582879	0.0260671	0.012574	0.0194042	0.00867781	0.01423	0.0253829	0.0113516	0.07104	0.15885	0.07104
		Bacteria_Proteobacteria_Gammaproteobacteria_Burkholderiales_Sutterellaceae	0.00575	0.008091	0.003618	0.0072828	0.0138602	0.00619847	0.005142	0.00705961	0.00315715	0.009234	0.0206479	0.009234	0.002762	0.00617602	0.002762	0.014832	0.0175815	0.00786267
		Bacteria_Proteobacteria_Gammaproteobacteria_Burkholderiales_T34	0.00573	0.008044	0.003598	0.002126	0.00475388	0.002126	0.05124	0.114576	0.05124	0.0351908	0.0598782	0.0267784	0.0281832	0.0421277	0.0188401	0.0408548	0.0900883	0.0402887
		Bacteria_Proteobacteria_Gammaproteobacteria_Enterobacterales_Enterobacteriaceae	0.0866	0.049367	0.022077	0.0904776	0.121886	0.0545089	0.15957	0.115602	0.0516989	0.0046824	0.00512465	0.00229181	0.084372	0.121882	0.0545072	0.0074168	0.0153449	0.00686244
		Bacteria_Proteobacteria_Gammaproteobacteria_Pseudomonadales_Moraxellaceae	0.01326	0.015533	0.006947	0.000584	0.00130586	0.000584	0.0165008	0.0346108	0.0154784	0.030307	0.0621079	0.0277755	0	0	0	0.0042196	0.00719391	0.00321721
		Bacteria_Proteobacteria_Gammaproteobacteria_Pseudomonadales_Pseudomonadaceae	0	0	0	0	0	0	0	0	0	0.0051974	0.0106194	0.00474914	0	0	0	0	0	0
		Bacteria_Spirochaetota_Spirochaetia_Spirochaetales_Spirochaetaceae	0.33342	0.296021	0.132385	0.8802	0.4771	0.213365	0.829238	1.17146	0.523895	4.4114	5.2018	2.32632	1.73902	2.14977	0.961406	0.97402	0.633269	0.283207
		Bacteria_Synergistota_Synergistia_Synergistales_Synergistaceae	0	0	0	0.0005852	0.00130855	0.0005852	0.03364	0.0752213	0.03364	0.0027214	0.00511564	0.00228778	0.0028616	0.00442451	0.0019787	0.011146	0.0152628	0.00682573
		Bacteria_Verrucomicrobiota_Kiritimatiellae_WCHB1-41_WCHB1-41	0.04928	0.077043	0.034455	0.10887	0.101196	0.0452561	0.0233478	0.0334625	0.0149649	0.114176	0.109066	0.0487758	0.117116	0.149543	0.0668775	0.128696	0.136046	0.0608417
		Bacteria_Verrucomicrobiota_Lentisphaeria_Oligosphaerales_Oligosphaeraceae	0	0	0	0.0009092	0.00203303	0.0009092	0.00321	0.00717778	0.00321	0.005446	0.00760158	0.00339953	0.013674	0.0196984	0.00880939	0.06857	0.0873975	0.0390854
		Bacteria_Verrucomicrobiota_Verrucomicrobiae_Verrucomicrobiales_Akkermansiaceae	0	0	0	0.0198926	0.0239166	0.0106958	0	0	0	2.1023	2.59567	1.16082	0	0	0	1.91375	1.77245	0.792662
		Bacteria_Verrucomicrobiota_Chlamydiae_Chlamydiales_Chlamydiaceae	0.02396	0.032781	0.01466	0.0022612	0.00340484	0.00152269	0.024528	0.031378	0.0140326	0.0211938	0.0359626	0.0160829	0.015681	0.0153306	0.00685604	0.0057078	0.00747311	0.00334207
		Bacteria_WPS-2_WPS-2_WPS-2_WPS-2	0.01849	0.014685	0.006567	0	0	0	0.152226	0.204453	0.0914343	0.0312608	0.0233446	0.01044	0.14483	0.117544	0.0525672	0.0490284	0.073154	0.0327155
	Genus	Archaea_Euryarchaeota_Methanobacteria_Methanobacteriales_Methanobacteriaceae_Methanobrevibacter	0.29235	0.344727	0.154167	1.75908	1.76884	0.791051	0.168382	0.13139	0.0587593	2.8164	2.00221	0.895416	2.47009	3.43076	1.53428	1.95574	1.14979	0.514201
		Archaea_Euryarchaeota_Methanobacteria_Methanobacteriales_Methanobacteriaceae_Methanosphaera	0.00227	0.005076	0.00227	0.003092	0.00691392	0.003092	0.0086628	0.0155152	0.00693859	0.0020824	0.0038871	0.00173837	0.0066276	0.0105982	0.00473964	0	0	0
		Bacteria_Actinobacteriota_Actinobacteria_Actinomycetales_Actinomycetaceae_Actinomyces	0	0	0	0	0	0	0	0	0	0	0	0	0.005098	0.0113995	0.005098	0	0	0
		Bacteria_Actinobacteriota_Actinobacteria_Bifidobacteriales_Bifidobacteriaceae_Bifidobacterium	0.5721	0.615795	0.275392	0.6067	0.67605	0.302339	0.519416	0.591454	0.264506	0.4992	0.411222	0.183904	0.439966	0.571931	0.255775	0.108798	0.104581	0.0467699
		Bacteria_Actinobacteriota_Actinobacteria_Bifidobacteriales_Bifidobacteriaceae_Pseudoscardovia	0.119526	0.127304	0.056932	0.013876	0.019015	0.00850376	0.052366	0.0713266	0.0318982	0.0255374	0.043528	0.0194663	0	0	0	0	0	0
		Bacteria_Actinobacteriota_Actinobacteria_Corynebacteriales_Corynebacteriaceae_Corynebacterium	0.001042	0.002329	0.001042	0.028932	0.0433124	0.0193699	0.002338	0.00522793	0.002338	0.0122444	0.0130887	0.00585343	0.0014626	0.00327047	0.0014626	0.054456	0.0853843	0.038185
		Bacteria_Actinobacteriota_Actinobacteria_Micrococcales_Micrococcaceae_Rothia	0	0	0	0.032992	0.042138	0.0188447	0	0	0	0.0030008	0.00576966	0.00258027	0	0	0	0.049796	0.0762295	0.0340909
		Bacteria_Actinobacteriota_Coriobacteriia_Coriobacteriales_Atopobiaceae_Libanicoccus	0.01553	0.021288	0.00952	0.00291	0.00650696	0.00291	0.008348	0.0186667	0.008348	0	0	0	0	0	0	0	0	0
		Bacteria_Actinobacteriota_Coriobacteriia_Coriobacteriales_Atopobiaceae_Olsenella	0.90638	0.542364	0.242553	0.29056	0.221611	0.0991074	1.24306	1.06545	0.476484	0.244192	0.187132	0.0836878	0.880526	1.18796	0.531271	0.137932	0.0944429	0.0422362
		Bacteria_Actinobacteriota_Coriobacteriia_Coriobacteriales_Coriobacteriaceae_Collinsella	0.62098	0.40732	0.182159	0.27232	0.0590996	0.0264301	0.488476	0.287151	0.128418	0.07433	0.0552839	0.0247237	0.717196	0.678568	0.303465	0.113102	0.0767176	0.0343091
		Bacteria_Actinobacteriota_Coriobacteriia_Coriobacteriales_Eggerthellaceae_Enterorhabdus	0.016169	0.022274	0.009961	0.0643272	0.0819203	0.0366359	0.026902	0.0218902	0.00978958	0.04853	0.0406908	0.0181975	0.015968	0.0105978	0.00473947	0.0259334	0.0277265	0.0123997
		Bacteria_Actinobacteriota_Coriobacteriia_Coriobacteriales_Eggerthellaceae_Senegalimassilia	0.00579	0.008343	0.003731	0.0016366	0.00365955	0.0016366	0.002004	0.00448108	0.002004	0.0009234	0.00206479	0.0009234	0.01092	0.015295	0.00684015	0.0011076	0.00247667	0.0011076
		Bacteria_Actinobacteriota_Coriobacteriia_Coriobacteriales_Eggerthellaceae_Slackia	0.029174	0.023098	0.01033	0.0108276	0.00700517	0.00313281	0.017004	0.0164557	0.00735921	0.011248	0.0197483	0.00883171	0.029298	0.0327844	0.0146616	0.002424	0.00542023	0.002424
		Bacteria_Bacteroidota_Bacteroidia_Bacteroidales_Bacteroidaceae_Bacteroides	0.000731	0.001635	0.000731	0.147184	0.129797	0.0580471	0.0969698	0.208799	0.0933777	0.63372	0.51127	0.228647	0.109676	0.142422	0.0636929	0.53434	0.24008	0.107367
		Bacteria_Bacteroidota_Bacteroidia_Bacteroidales_Bacteroidales_RF16_group_Bacteroidales_RF16_group	0.004166	0.009315	0.004166	0.0035766	0.00490056	0.0021916	0.0008826	0.00197355	0.0008826	0.0117572	0.00633823	0.00283454	0.0288392	0.0512434	0.0229168	0.0196942	0.018146	0.00811515
		Bacteria_Bacteroidota_Bacteroidia_Bacteroidales_F082_F082	0.00694	0.009601	0.004294	0.096272	0.115731	0.0517565	0.06393	0.0812513	0.0363367	0.182356	0.352867	0.157807	0.0225324	0.040607	0.01816	0.155462	0.332556	0.148724
		Bacteria_Bacteroidota_Bacteroidia_Bacteroidales_Muribaculaceae_CAG-873	0.0331	0.066258	0.029632	0	0	0	0.049326	0.0466146	0.0208467	0.0008818	0.00197176	0.0008818	0.0125746	0.0166925	0.00746511	0.004716	0.0105453	0.004716
		Bacteria_Bacteroidota_Bacteroidia_Bacteroidales_Muribaculaceae_Muribaculaceae	6.2882	1.92223	0.859647	5.8116	2.45048	1.09589	8.3648	4.44279	1.98687	5.7332	1.60064	0.71583	6.4122	1.94017	0.867668	5.2254	1.67291	0.74815
		Bacteria_Bacteroidota_Bacteroidia_Bacteroidales_Porphyromonadaceae_Porphyromonas	0	0	0	0.00434	0.00597311	0.00267125	0	0	0	0	0	0	0.009356	0.0145485	0.00650629	0	0	0
		Bacteria_Bacteroidota_Bacteroidia_Bacteroidales_Prevotellaceae_Alloprevotella	1.01908	0.619754	0.277162	0.679043	0.475449	0.212627	0.71206	0.497079	0.2223	0.317255	0.372521	0.166597	0.73978	0.375843	0.168082	0.4378	0.314679	0.140729
		Bacteria_Bacteroidota_Bacteroidia_Bacteroidales_Prevotellaceae_Prevotella	9.9596	3.76011	1.68157	3.2442	2.19885	0.983356	6.311	3.11765	1.39426	3.8214	3.27133	1.46298	2.68098	1.33633	0.597623	2.33204	2.33844	1.04578
		Bacteria_Bacteroidota_Bacteroidia_Bacteroidales_Prevotellaceae_Prevotellaceae_NK3B31_group	1.5215	0.664739	0.29728	2.02708	1.24037	0.554712	1.90922	1.67856	0.750674	2.9386	1.10645	0.49482	2.8268	2.17771	0.973903	3.088	2.19413	0.981246
		Bacteria_Bacteroidota_Bacteroidia_Bacteroidales_Prevotellaceae_Prevotellaceae_UCG-001	0.077292	0.088088	0.039394	0.123856	0.0863965	0.0386377	0.112276	0.159631	0.0713892	0.662634	1.32762	0.593729	0.282062	0.255915	0.114449	0.501462	0.675079	0.301904
		Bacteria_Bacteroidota_Bacteroidia_Bacteroidales_Prevotellaceae_Prevotellaceae_UCG-003	0.38898	0.291614	0.130414	0.25289	0.169203	0.07567	0.229664	0.289627	0.129525	0.574888	0.520133	0.232611	0.351782	0.257634	0.115217	0.818058	0.654418	0.292665
		Bacteria_Bacteroidota_Bacteroidia_Bacteroidales_Prevotellaceae_Prevotellaceae_UCG-004	0.139046	0.037979	0.016985	0.086896	0.0938233	0.0419591	0.100032	0.117894	0.0527237	0.132932	0.0886823	0.0396599	0.176776	0.220124	0.0984425	0.24619	0.353792	0.158221
		Bacteria_Bacteroidota_Bacteroidia_Bacteroidales_Rikenellaceae_Alistipes	0	0	0	0.0050826	0.00722685	0.00323195	0.0006678	0.00149325	0.0006678	0	0	0	0.001284	0.00287111	0.001284	0.0021148	0.00224245	0.00100285
		Bacteria_Bacteroidota_Bacteroidia_Bacteroidales_Rikenellaceae_Rikenellaceae_RC9_gut_group	2.2062	1.08148	0.483654	1.20996	0.665614	0.297672	1.39968	1.59492	0.71327	1.14254	0.513342	0.229574	2.353	1.31258	0.587002	1.4853	0.320989	0.143551
		Bacteria_Bacteroidota_Bacteroidia_Bacteroidales_Rikenellaceae_dgA-11_gut_group	0.006378	0.008888	0.003975	0.05657	0.0626716	0.0280276	0.026794	0.0386006	0.0172627	0.222972	0.161608	0.0722733	0.081406	0.0906192	0.0405261	0.507056	0.779274	0.348502
		Bacteria_Bacteroidota_Bacteroidia_Bacteroidales_Tannerellaceae_Parabacteroides	0.189736	0.108966	0.048731	0.446356	0.317568	0.142021	0.257314	0.259961	0.116258	0.56564	0.476767	0.213217	0.3684	0.248727	0.111234	0.728232	0.616089	0.275524
		Bacteria_Bacteroidota_Bacteroidia_Bacteroidales_p-2534-18B5_gut_group_p-2534-18B5_gut_group	0	0	0	0.066282	0.104063	0.0465383	0	0	0	0.599072	1.14135	0.510428	0.0077418	0.0154812	0.00692341	1.01414	1.98936	0.88967
		Bacteria_Campilobacterota_Campylobacteria_Campylobacterales_Campylobacteraceae_Campylobacter	0.25247	0.31171	0.139401	0.18072	0.0655111	0.0292974	0.044752	0.0918288	0.0410671	0.084762	0.0802537	0.0358905	0.163272	0.161778	0.0723492	0.103084	0.065808	0.0294302
		Bacteria_Campilobacterota_Campylobacteria_Campylobacterales_Helicobacteraceae_Helicobacter	0.01427	0.024566	0.010986	0.0106336	0.015484	0.00692466	0.01247	0.0199189	0.00890799	0.0095792	0.013997	0.00625965	0.016915	0.0190919	0.00853816	0.005064	0.0113234	0.005064
		Bacteria_Cyanobacteria_Cyanobacteriia_Chloroplast_Chloroplast_Chloroplast	0.002194	0.004906	0.002194	0.006657	0.00845066	0.00377925	0.008614	0.0119585	0.00534799	0.007868	0.0109968	0.00491793	0.009324	0.00876363	0.00391921	0.0024736	0.00345213	0.00154384
		Bacteria_Cyanobacteria_Vampirivibrionia_Gastranaerophilales_Gastranaerophilales_Gastranaerophilales	0.175756	0.101768	0.045512	0.204724	0.156023	0.0697757	0.10472	0.100531	0.0449588	0.125254	0.0287897	0.0128751	0.2139	0.12751	0.057024	0.078626	0.076044	0.0340079
		Bacteria_Deferribacterota_Deferribacteres_Deferribacterales_Deferribacteraceae_Mucispirillum	0	0	0	0	0	0	0	0	0	0.0010288	0.00230047	0.0010288	0.005476	0.00769585	0.00344169	0	0	0
		Bacteria_Desulfobacterota_Desulfovibrionia_Desulfovibrionales_Desulfovibrionaceae_Desulfovibrio	0.4637	0.217801	0.097404	0.127742	0.0720913	0.0322402	0.43114	0.244506	0.109347	0.23156	0.130379	0.0583071	0.68022	0.504151	0.225463	0.34056	0.210304	0.0940507
		Bacteria_Desulfobacterota_Desulfovibrionia_Desulfovibrionales_Desulfovibrionaceae_Lawsonia	0.004814	0.006662	0.002979	0	0	0	0	0	0	0	0	0	0.045324	0.06405	0.028644	0	0	0
		Bacteria_Desulfobacterota_Desulfovibrionia_Desulfovibrionales_Desulfovibrionaceae_Mailhella	0.004706	0.006451	0.002885	0	0	0	0.011958	0.0203527	0.00910201	0	0	0	0.0009394	0.00137116	0.000613203	0.020582	0.0223409	0.00999113
		Bacteria_Desulfobacterota_Desulfuromonadia_Bradymonadales_Bradymonadales_Bradymonadales	0.112602	0.144321	0.064542	0.08373	0.0894789	0.0400162	0.07041	0.0567894	0.025397	0.13608	0.0913737	0.0408636	0.117354	0.165744	0.0741229	0.213928	0.209138	0.0935295
		Bacteria_Elusimicrobiota_Elusimicrobia_Elusimicrobiales_Elusimicrobiaceae_Elusimicrobium	0.012257	0.018212	0.008145	0.0007274	0.00162652	0.0007274	0.006972	0.0155899	0.006972	0.003735	0.00583499	0.00260948	0.008118	0.0113095	0.00505777	0.0067566	0.00689543	0.00308373
		Bacteria_Fibrobacterota_Fibrobacteria_Fibrobacterales_Fibrobacteraceae_Fibrobacter	0.004807	0.007439	0.003327	0.020166	0.015687	0.00701545	0.008642	0.0193241	0.008642	0.104218	0.144183	0.0644805	0.0231878	0.0264813	0.0118428	0.054526	0.0510281	0.0228205
		Bacteria_Firmicutes_Negativicutes_Veillonellales-Selenomonadales_Selenomonadaceae_Anaerovibrio	0.59172	0.489732	0.219015	0.340256	0.225172	0.1007	0.216218	0.162183	0.0725305	0.399908	0.369397	0.165199	0.175282	0.13319	0.0595645	0.264383	0.280439	0.125416
		Bacteria_Firmicutes_Negativicutes_Veillonellales-Selenomonadales_Selenomonadaceae_Mitsuokella	2.7792	1.30472	0.58349	0.85569	1.22055	0.545845	2.53926	3.52563	1.57671	0.138343	0.228477	0.102178	2.5685	3.21498	1.43778	0.166905	0.320868	0.143497
		Bacteria_Firmicutes_Negativicutes_Veillonellales-Selenomonadales_Selenomonadaceae_Selenomonas	0.164858	0.067272	0.030085	0.17398	0.177354	0.079315	0.110304	0.106689	0.0477127	0.321394	0.426888	0.19091	0.207302	0.382489	0.171054	0.056154	0.0593992	0.0265641
		Bacteria_Firmicutes_Negativicutes_Veillonellales-Selenomonadales_Veillonellaceae_Allisonella	0.035898	0.035247	0.015763	0.02155	0.0217371	0.00972111	0.01864	0.0296112	0.0132425	0	0	0	0.044894	0.0559933	0.025041	0.00395	0.00883247	0.00395
		Bacteria_Firmicutes_Negativicutes_Veillonellales-Selenomonadales_Veillonellaceae_Dialister	3.7224	1.25999	0.563486	0.640634	0.74221	0.331927	5.6168	4.22476	1.88937	0.10051	0.146179	0.0653731	3.36716	5.76692	2.57905	0.0437814	0.0725648	0.032452
		Bacteria_Firmicutes_Negativicutes_Veillonellales-Selenomonadales_Veillonellaceae_Megasphaera	7.8234	3.51735	1.57301	1.80474	2.11559	0.946119	9.9488	4.2246	1.8893	0.58617	0.644401	0.288185	6.3451	6.66431	2.98037	2.62891	3.90661	1.74709
		Bacteria_Firmicutes_Negativicutes_Acidaminococcales_Acidaminococcaceae_Acidaminococcus	0.47474	0.16995	0.076004	0.120242	0.220066	0.0984164	0.3771	0.29564	0.132214	0.013926	0.0163764	0.00732376	0.117301	0.122715	0.0548798	0.021274	0.0321791	0.0143909
		Bacteria_Firmicutes_Negativicutes_Acidaminococcales_Acidaminococcaceae_Phascolarctobacterium	0.44904	0.403099	0.180271	0.83808	0.564012	0.252234	0.201166	0.152479	0.0681907	0.50058	0.273857	0.122473	0.55466	0.403908	0.180633	0.67536	0.615945	0.275459
		Bacteria_Firmicutes_Negativicutes_Acidaminococcales_Acidaminococcaceae_Succiniclasticum	0	0	0	0	0	0	0.04583	0.0957246	0.0428094	0.143981	0.284383	0.12718	0.000503	0.00112474	0.000503	0	0	0
		Bacteria_Firmicutes_Bacilli_Acholeplasmatales_Acholeplasmataceae_Anaeroplasma	0.000781	0.001747	0.000781	0.0026666	0.00365203	0.00163324	0	0	0	0.0064144	0.00452808	0.00202502	0.000642	0.00143556	0.000642	0.0044294	0.00422522	0.00188958
		Bacteria_Firmicutes_Bacilli_Bacillales_Bacillaceae_Bacillus	0	0	0	0	0	0	0	0	0	0	0	0	0	0	0	0.006128	0.0137026	0.006128
		Bacteria_Firmicutes_Bacilli_Izemoplasmatales_Izemoplasmatales_Izemoplasmatales	0.000681	0.001522	0.000681	0	0	0	0	0	0	0.0030742	0.00421477	0.0018849	0.0005098	0.00113995	0.0005098	0.0185898	0.033394	0.0149343
		Bacteria_Firmicutes_Bacilli_Lactobacillales_Lactobacillaceae_Lactobacillus	3.0598	0.952774	0.426094	1.26298	0.697771	0.312053	2.79402	1.99875	0.893869	0.8978	0.305155	0.136469	2.8452	2.59144	1.15893	0.451296	0.415644	0.185882
		Bacteria_Firmicutes_Bacilli_Lactobacillales_Streptococcaceae_Streptococcus	6.94294	5.49102	2.45566	15.1106	9.66364	4.32171	6.9008	5.90345	2.6401	8.8092	5.21172	2.33075	6.5032	4.39504	1.96552	17.7876	8.15591	3.64743
		Bacteria_Firmicutes_Bacilli_Erysipelotrichales_Erysipelatoclostridiaceae_Asteroleplasma	0.01038	0.014929	0.006677	0.0005796	0.00129602	0.0005796	0.003132	0.00534863	0.00239198	0	0	0	0.005672	0.0095095	0.00425278	0	0	0
		Bacteria_Firmicutes_Bacilli_Erysipelotrichales_Erysipelatoclostridiaceae_Catenibacterium	0.6153	0.182348	0.081549	1.09431	1.49624	0.669141	0.41874	0.109631	0.0490284	0.136548	0.192004	0.0858667	0.51831	0.637322	0.285019	0.175778	0.249196	0.111444
		Bacteria_Firmicutes_Bacilli_Erysipelotrichales_Erysipelatoclostridiaceae_Erysipelotrichaceae_UCG-002	0.005784	0.009396	0.004202	0.007736	0.00859263	0.00384274	0.011006	0.0246102	0.011006	0.00277	0.00619391	0.00277	0.032676	0.04356	0.0194806	0.0059836	0.0095292	0.00426159
		Bacteria_Firmicutes_Bacilli_Erysipelotrichales_Erysipelatoclostridiaceae_Erysipelotrichaceae_UCG-003	0.00703	0.01572	0.00703	0.034582	0.0237705	0.0106305	0.005736	0.0128261	0.005736	0.004349	0.00412145	0.00184317	0.040545	0.0798529	0.0357113	0.021284	0.0237737	0.0106319
		Bacteria_Firmicutes_Bacilli_Erysipelotrichales_Erysipelatoclostridiaceae_Sharpea	0.06154	0.061817	0.027645	0.207388	0.242402	0.108405	0.068602	0.132322	0.0591763	0.021328	0.0208773	0.00933661	0.121988	0.108536	0.0485389	0.022829	0.0203132	0.00908433
		Bacteria_Firmicutes_Bacilli_Erysipelotrichales_Erysipelatoclostridiaceae_UCG-004	0.008014	0.006316	0.002824	0.0101604	0.00859955	0.00384584	0.017086	0.0294026	0.0131492	0.0167364	0.00661035	0.00295624	0.025167	0.0299972	0.0134152	0.0274914	0.0200731	0.00897698
		Bacteria_Firmicutes_Bacilli_Erysipelotrichales_Erysipelotrichaceae_Catenisphaera	0.064226	0.031171	0.01394	0.23188	0.111844	0.0500181	0.101656	0.137158	0.0613388	0.113872	0.0754393	0.0337375	0.148314	0.069868	0.0312459	0.17765	0.131666	0.0588828
		Bacteria_Firmicutes_Bacilli_Erysipelotrichales_Erysipelotrichaceae_Dielma	0	0	0	0.01026	0.0229421	0.01026	0	0	0	0	0	0	0.0011896	0.00266003	0.0011896	0.00485	0.0108449	0.00485
		Bacteria_Firmicutes_Bacilli_Erysipelotrichales_Erysipelotrichaceae_Erysipelotrichaceae_UCG-006	0.43692	0.409167	0.182985	0.267712	0.497277	0.222389	0.57952	0.566985	0.253563	0.01681	0.0375883	0.01681	0.177568	0.156398	0.0699434	0.008518	0.00777706	0.00347801
		Bacteria_Firmicutes_Bacilli_Erysipelotrichales_Erysipelotrichaceae_Erysipelotrichaceae_UCG-009	0.242098	0.355481	0.158976	0.004728	0.0105721	0.004728	0.24212	0.168363	0.0752943	0	0	0	0.0281482	0.0355245	0.015887	0	0	0
		Bacteria_Firmicutes_Bacilli_Erysipelotrichales_Erysipelotrichaceae_Holdemanella	0.40472	0.172721	0.077243	0.223728	0.259928	0.116243	0.37984	0.336522	0.150497	0.016644	0.0163894	0.00732957	0.272283	0.267	0.119406	0.087526	0.135812	0.0607368
		Bacteria_Firmicutes_Bacilli_Erysipelotrichales_Erysipelotrichaceae_Solobacterium	0.67482	0.080988	0.036219	0.70764	0.421096	0.18832	0.7835	0.562334	0.251483	0.90924	1.42212	0.63599	0.4586	0.11486	0.0513669	0.47866	0.305315	0.136541
		Bacteria_Firmicutes_Bacilli_Erysipelotrichales_Erysipelotrichaceae_Turicibacter	0	0	0	0.0112324	0.0058687	0.00262456	0	0	0	0.0172914	0.0128791	0.00575969	0	0	0	0.008588	0.00674532	0.0030166
		Bacteria_Firmicutes_Bacilli_Erysipelotrichales_Erysipelotrichaceae_[Anaerorhabdus]_furcosa_group	0.050448	0.030732	0.013744	0.12231	0.0499927	0.0223574	0.088968	0.0955186	0.0427172	0.10458	0.0494017	0.0220931	0.0795416	0.114173	0.0510599	0.091846	0.0328616	0.0146961
		Bacteria_Firmicutes_Bacilli_Mycoplasmatales_Mycoplasmataceae_Mycoplasma	0.004984	0.006845	0.003061	0.002393	0.0032783	0.0014661	0.016328	0.0365105	0.016328	0.0030214	0.00500229	0.00223709	0.0334538	0.0583453	0.0260928	0.006157	0.00583941	0.00261146
		Bacteria_Firmicutes_Bacilli_RF39_RF39_RF39	0.8732	0.586952	0.262493	1.50988	0.571263	0.255477	0.548046	0.516084	0.2308	0.81606	0.24007	0.107363	0.77696	0.482522	0.21579	1.00069	0.567224	0.25367
		Bacteria_Firmicutes_Clostridia_Caldicoprobacterales_Caldicoprobacteraceae_Caldicoprobacter	0	0	0	0.0016844	0.00376643	0.0016844	0	0	0	0.0066644	0.0079741	0.00356613	0.0108572	0.0194779	0.00871079	0.0122824	0.00981598	0.00438984
		Bacteria_Firmicutes_Clostridia_Peptococcales_Peptococcaceae_Peptococcus	0.018841	0.024975	0.011169	0.040618	0.0353286	0.0157994	0.063988	0.0496681	0.0222122	0.03881	0.0303853	0.0135887	0.0481042	0.0383351	0.017144	0.0347848	0.0313786	0.0140329
		Bacteria_Firmicutes_Clostridia_Peptostreptococcales-Tissierellales_Anaerovoracaceae_Anaerovorax	0	0	0	0.0128096	0.0238412	0.0106621	0	0	0	0.0230644	0.0342845	0.0153325	0.037962	0.0519833	0.0232476	0.020467	0.0112705	0.00504032
		Bacteria_Firmicutes_Clostridia_Peptostreptococcales-Tissierellales_Anaerovoracaceae_Family_XIII_AD3011_group	0.29418	0.10394	0.046483	0.41774	0.0517292	0.023134	0.297448	0.264253	0.118177	0.93612	0.215363	0.0963132	0.616926	0.494212	0.221018	0.90314	0.649315	0.290382
		Bacteria_Firmicutes_Clostridia_Peptostreptococcales-Tissierellales_Anaerovoracaceae_Family_XIII_UCG-001	0.009284	0.012824	0.005735	0.07605	0.0511426	0.0228717	0.006676	0.00699857	0.00312986	0.0107662	0.0106943	0.00478263	0.0159282	0.0173552	0.00776149	0.080106	0.0830805	0.0371547
		Bacteria_Firmicutes_Clostridia_Peptostreptococcales-Tissierellales_Anaerovoracaceae_Mogibacterium	0.015146	0.025901	0.011584	0.0132226	0.0182818	0.00817587	0.012428	0.0122346	0.00547148	0.0103494	0.0151218	0.00676268	0.017511	0.00934061	0.00417725	0.0127124	0.013154	0.00588266
		Bacteria_Firmicutes_Clostridia_Peptostreptococcales-Tissierellales_Anaerovoracaceae_[Eubacterium]_nodatum_group	0.006982	0.007057	0.003156	0.0248566	0.0212192	0.00948954	0.0072694	0.00702577	0.00314202	0.013402	0.0117107	0.00523716	0.0193656	0.0321354	0.0143714	0.02599	0.0136339	0.00609724
		Bacteria_Firmicutes_Clostridia_Peptostreptococcales-Tissierellales_Peptostreptococcaceae_Intestinibacter	0.05236	0.055318	0.024739	0.12359	0.108414	0.048484	0.053864	0.0658002	0.0294267	0.060274	0.0384301	0.0171865	0.040484	0.0187123	0.0083684	0.100266	0.0488248	0.0218351
		Bacteria_Firmicutes_Clostridia_Peptostreptococcales-Tissierellales_Peptostreptococcaceae_Romboutsia	0	0	0	0.02153	0.014543	0.00650385	0	0	0	0.01994	0.0146025	0.00653042	0	0	0	0.0041664	0.00583239	0.00260833
		Bacteria_Firmicutes_Clostridia_Peptostreptococcales-Tissierellales_Peptostreptococcaceae_Terrisporobacter	0.201366	0.155132	0.069377	0.20689	0.143874	0.0643424	0.089364	0.051718	0.023129	0.215382	0.137762	0.0616088	0.147108	0.108029	0.0483119	0.140648	0.0884595	0.0395603
		Bacteria_Firmicutes_Clostridia_Peptostreptococcales-Tissierellales_Peptostreptococcales-Tissierellales_Ezakiella	0.000908	0.002029	0.000908	0.00831	0.0118514	0.00530009	0	0	0	0	0	0	0.0054285	0.011695	0.00523018	0	0	0
		Bacteria_Firmicutes_Clostridia_Christensenellales_Christensenellaceae_Christensenellaceae_R-7_group	3.04706	2.22415	0.994668	5.9374	3.12787	1.39883	4.0932	3.84665	1.72027	8.5474	5.02368	2.24666	6.01532	4.93358	2.20636	6.6094	5.14443	2.30066
		Bacteria_Firmicutes_Clostridia_Clostridia_UCG-014_Clostridia_UCG-014_Clostridia_UCG-014	1.9608	0.66506	0.297424	2.1108	1.37049	0.612901	1.8846	0.979985	0.438263	1.38552	0.897844	0.401528	2.2628	0.728761	0.325912	1.4924	0.301095	0.134654
		Bacteria_Firmicutes_Clostridia_Clostridia_vadinBB60_group_Clostridia_vadinBB60_group_Clostridia_vadinBB60_group	0.009039	0.008043	0.003597	0.046366	0.0153681	0.00687281	0.0394108	0.0755639	0.0337932	0.123092	0.105917	0.0473673	0.0561842	0.0561327	0.0251033	0.18294	0.224198	0.100264
		Bacteria_Firmicutes_Clostridia_Clostridiales_Clostridiaceae_Clostridium_sensu_stricto_1	0.296848	0.135492	0.060594	1.61044	2.29781	1.02761	0.126058	0.095194	0.0425721	0.8143	0.940583	0.420642	0.38613	0.572137	0.255868	0.246204	0.219833	0.0983124
		Bacteria_Firmicutes_Clostridia_Clostridiales_Clostridiaceae_Clostridium_sensu_stricto_3	0	0	0	0	0	0	0	0	0	0	0	0	0	0	0	0.006962	0.0155675	0.006962
		Bacteria_Firmicutes_Clostridia_Clostridiales_Clostridiaceae_Clostridium_sensu_stricto_6	0	0	0	0.0105448	0.0131592	0.00588496	0	0	0	0.20994	0.460714	0.206037	0	0	0	0.014362	0.0208289	0.00931498
		Bacteria_Firmicutes_Clostridia_Lachnospirales_Defluviitaleaceae_Defluviitaleaceae_UCG-011	0.014522	0.014865	0.006648	0.0160786	0.0221059	0.00988605	0.0196884	0.0227543	0.010176	0.0069794	0.00770671	0.00344655	0.0080198	0.00548821	0.0024544	0.0037514	0.00513745	0.00229754
		Bacteria_Firmicutes_Clostridia_Lachnospirales_Lachnospiraceae_Acetitomaculum	0.00363	0.008117	0.00363	0.05298	0.0472884	0.021148	0.0058578	0.00944982	0.00422609	0.062904	0.0196844	0.00880315	0.0207022	0.0198084	0.0088586	0.063788	0.0783853	0.035055
		Bacteria_Firmicutes_Clostridia_Lachnospirales_Lachnospiraceae_Agathobacter	0.45654	0.254766	0.113935	0.4614	0.322255	0.144117	0.326232	0.470632	0.210473	0.044044	0.0655974	0.0293361	0.287622	0.165451	0.0739921	0.076948	0.114025	0.0509936
		Bacteria_Firmicutes_Clostridia_Lachnospirales_Lachnospiraceae_Anaerosporobacter	0	0	0	0.00425	0.00950329	0.00425	0	0	0	0.007704	0.0120513	0.00538949	0	0	0	0	0	0
		Bacteria_Firmicutes_Clostridia_Lachnospirales_Lachnospiraceae_Anaerostipes	0.021088	0.028879	0.012915	0.355682	0.327465	0.146447	0.02582	0.0577353	0.02582	0.290064	0.263013	0.117623	0.027084	0.0478632	0.0214051	0.15921	0.135829	0.0607447
		Bacteria_Firmicutes_Clostridia_Lachnospirales_Lachnospiraceae_Blautia	0.37578	0.083617	0.037395	0.45982	0.353394	0.158042	0.35848	0.199686	0.0893023	0.291108	0.163756	0.0732339	0.302098	0.179732	0.0803787	0.30648	0.17794	0.0795774
		Bacteria_Firmicutes_Clostridia_Lachnospirales_Lachnospiraceae_Butyrivibrio	0.07256	0.162249	0.07256	0.006584	0.0147223	0.006584	0	0	0	0	0	0	0	0	0	0	0	0
		Bacteria_Firmicutes_Clostridia_Lachnospirales_Lachnospiraceae_Cellulosilyticum	0	0	0	0.0165584	0.0123371	0.00551733	0	0	0	0.127121	0.255012	0.114045	0.0035606	0.00625811	0.00279871	0.01113	0.0155332	0.00694664
		Bacteria_Firmicutes_Clostridia_Lachnospirales_Lachnospiraceae_Coprococcus	0.27388	0.108413	0.048484	0.947	0.265586	0.118774	0.31676	0.160322	0.071698	0.672484	0.495713	0.22169	0.41476	0.100804	0.0450811	1.263	0.375169	0.167781
		Bacteria_Firmicutes_Clostridia_Lachnospirales_Lachnospiraceae_Dorea	0.140164	0.073118	0.032699	0.08901	0.0494702	0.0221237	0.080142	0.0692699	0.0309784	0.042324	0.0432869	0.0193585	0.10224	0.0634682	0.0283838	0.0427002	0.0316322	0.0141463
		Bacteria_Firmicutes_Clostridia_Lachnospirales_Lachnospiraceae_Eisenbergiella	0	0	0	0.015964	0.0197204	0.00881924	0	0	0	0.04614	0.0477235	0.0213426	0.00708	0.0065597	0.00293359	0.01709	0.0251291	0.0112381
		Bacteria_Firmicutes_Clostridia_Lachnospirales_Lachnospiraceae_Frisingicoccus	0	0	0	0.0753	0.0865722	0.0387163	0	0	0	0.216968	0.254017	0.1136	0.05812	0.12996	0.05812	0.384334	0.415377	0.185762
		Bacteria_Firmicutes_Clostridia_Lachnospirales_Lachnospiraceae_Fusicatenibacter	0.016604	0.024236	0.010839	0.0185	0.0159922	0.00715192	0.024108	0.0412159	0.0184323	0.036042	0.043719	0.0195517	0.011516	0.0139798	0.00625197	0.03626	0.0269493	0.0120521
		Bacteria_Firmicutes_Clostridia_Lachnospirales_Lachnospiraceae_GCA-900066575	0	0	0	0.0058118	0.00794167	0.00355162	0.0075252	0.0124919	0.00558657	0.002146	0.0047986	0.002146	0.00419	0.0063889	0.0028572	0.004889	0.0048933	0.00218835
		Bacteria_Firmicutes_Clostridia_Lachnospirales_Lachnospiraceae_Lachnoclostridium	0.059622	0.028585	0.012784	0.57	0.925658	0.413967	0.04861	0.043154	0.0192991	0.080318	0.0508821	0.0227552	0.155382	0.0980257	0.0438384	0.054106	0.0442678	0.0197972
		Bacteria_Firmicutes_Clostridia_Lachnospirales_Lachnospiraceae_Lachnospira	0.021912	0.018303	0.008185	0.002926	0.00654273	0.002926	0.006716	0.00992258	0.00443751	0.0014192	0.00317343	0.0014192	0.015546	0.0274525	0.0122771	0	0	0
		Bacteria_Firmicutes_Clostridia_Lachnospirales_Lachnospiraceae_Lachnospiraceae	0.209406	0.24602	0.110024	0.246182	0.174625	0.0780946	0.1686	0.144446	0.0645983	0.1107	0.145269	0.0649664	0.140366	0.0863691	0.0386254	0.18741	0.169229	0.0756813
		Bacteria_Firmicutes_Clostridia_Lachnospirales_Lachnospiraceae_Lachnospiraceae_AC2044_group	0.005966	0.008278	0.003702	0.198668	0.253501	0.113369	0.003088	0.00690498	0.003088	1.42078	2.2308	0.997643	0.855814	1.04978	0.469474	0.94514	0.656493	0.293593
		Bacteria_Firmicutes_Clostridia_Lachnospirales_Lachnospiraceae_Lachnospiraceae_FCS020_group	0.103294	0.107921	0.048264	0.19716	0.0446323	0.0199602	0.078652	0.0650354	0.0290847	0.155178	0.0840891	0.0376058	0.12913	0.0463235	0.0207165	0.123728	0.0593634	0.0265481
		Bacteria_Firmicutes_Clostridia_Lachnospirales_Lachnospiraceae_Lachnospiraceae_FE2018_group	0	0	0	0	0	0	0.008792	0.0196595	0.008792	0	0	0	0	0	0	0	0	0
		Bacteria_Firmicutes_Clostridia_Lachnospirales_Lachnospiraceae_Lachnospiraceae_NC2004_group	0.01772	0.024685	0.01104	0.0050362	0.00655028	0.00292937	0	0	0	0.00210116	0.00336863	0.0015065	0.00682358	0.0108824	0.00486675	0.0084575	0.0140632	0.00628926
		Bacteria_Firmicutes_Clostridia_Lachnospirales_Lachnospiraceae_Lachnospiraceae_ND3007_group	0.012572	0.011485	0.005136	0.070796	0.0739894	0.0330891	0.006706	0.00925244	0.00413782	0.08504	0.0881217	0.0394092	0.020832	0.0217286	0.00971735	0.090926	0.0518083	0.0231694
		Bacteria_Firmicutes_Clostridia_Lachnospirales_Lachnospiraceae_Lachnospiraceae_NK3A20_group	0.255246	0.131899	0.058987	0.083344	0.179173	0.0801287	0.33372	0.13731	0.0614068	0	0	0	0.198766	0.192597	0.0861318	0	0	0
		Bacteria_Firmicutes_Clostridia_Lachnospirales_Lachnospiraceae_Lachnospiraceae_NK4A136_group	0.40694	0.221371	0.099	0.6864	0.337097	0.150754	0.85834	0.58985	0.263789	0.9034	0.533088	0.238404	0.57162	0.331326	0.148174	0.71236	0.12776	0.0571358
		Bacteria_Firmicutes_Clostridia_Lachnospirales_Lachnospiraceae_Lachnospiraceae_NK4B4_group	0.018842	0.025879	0.011573	0.02982	0.0374788	0.016761	0.018064	0.0247661	0.0110757	0.022414	0.0105966	0.00473896	0.02587	0.0148141	0.00662508	0.0256892	0.0232367	0.0103918
		Bacteria_Firmicutes_Clostridia_Lachnospirales_Lachnospiraceae_Lachnospiraceae_UCG-001	0.013022	0.017927	0.008017	0.0192	0.0112522	0.00503215	0.015688	0.0238122	0.0106492	0.0061716	0.00672899	0.0030093	0.01903	0.0114882	0.00513767	0.015268	0.0112132	0.00501468
		Bacteria_Firmicutes_Clostridia_Lachnospirales_Lachnospiraceae_Lachnospiraceae_UCG-002	0	0	0	0.0010242	0.00229018	0.0010242	0	0	0	0.0012418	0.00277675	0.0012418	0.003398	0.00759816	0.003398	0.005128	0.00719359	0.00321707
		Bacteria_Firmicutes_Clostridia_Lachnospirales_Lachnospiraceae_Lachnospiraceae_UCG-003	0.041618	0.030162	0.013489	0	0	0	0.016906	0.0276545	0.0123675	0	0	0	0.008872	0.0129444	0.0057889	0	0	0
		Bacteria_Firmicutes_Clostridia_Lachnospirales_Lachnospiraceae_Lachnospiraceae_UCG-008	0	0	0	0.00949	0.0212203	0.00949	0	0	0	0	0	0	0	0	0	0	0	0
		Bacteria_Firmicutes_Clostridia_Lachnospirales_Lachnospiraceae_Lachnospiraceae_UCG-010	0	0	0	0.0146034	0.0142366	0.00636681	0	0	0	0.019861	0.0150902	0.00674856	0.0034776	0.00395657	0.00176943	0.0186742	0.0263407	0.0117799
		Bacteria_Firmicutes_Clostridia_Lachnospirales_Lachnospiraceae_Lachnospiraceae_XPB1014_group	0.029186	0.040009	0.017893	1.27823	1.83835	0.822137	0.01679	0.0375436	0.01679	1.10332	0.499417	0.223346	0.322502	0.4702	0.21028	1.4488	0.936254	0.418705
		Bacteria_Firmicutes_Clostridia_Lachnospirales_Lachnospiraceae_Marvinbryantia	0.017882	0.029911	0.013377	0.22066	0.139112	0.0622129	0.033996	0.0394492	0.0176422	0.118932	0.0909908	0.0406923	0.082822	0.0727344	0.0325278	0.161878	0.0787535	0.0352196
		Bacteria_Firmicutes_Clostridia_Lachnospirales_Lachnospiraceae_Moryella	0.07373	0.035474	0.015865	0.16003	0.0797728	0.0356755	0.031216	0.0327314	0.0146379	0.140086	0.0424626	0.0189899	0.076234	0.0524727	0.0234665	0.087088	0.0363903	0.0162743
		Bacteria_Firmicutes_Clostridia_Lachnospirales_Lachnospiraceae_Oribacterium	0.90858	0.229305	0.102548	0.469974	0.30815	0.137809	0.7805	0.459435	0.205466	0.289448	0.380609	0.170214	0.670528	0.685306	0.306478	0.283022	0.229674	0.102713
		Bacteria_Firmicutes_Clostridia_Lachnospirales_Lachnospiraceae_Roseburia	2.04018	0.871497	0.389745	0.358886	0.257818	0.1153	1.10638	0.624859	0.279445	0.247794	0.302314	0.135199	0.692332	0.907199	0.405712	0.360866	0.466779	0.20875
		Bacteria_Firmicutes_Clostridia_Lachnospirales_Lachnospiraceae_Shuttleworthia	2.62218	2.29047	1.02433	0.910536	1.67702	0.749985	1.8442	2.71122	1.21249	0.160856	0.217506	0.0972716	1.50983	1.69231	0.756822	0.065494	0.0766639	0.0342851
		Bacteria_Firmicutes_Clostridia_Lachnospirales_Lachnospiraceae_Syntrophococcus	0.533258	0.526308	0.235372	0.01604	0.0143213	0.00640469	0.51	0.504561	0.225647	0.0067362	0.008117	0.00363003	0.123232	0.15554	0.0695596	0.0012566	0.00280984	0.0012566
		Bacteria_Firmicutes_Clostridia_Lachnospirales_Lachnospiraceae_Tuzzerella	0	0	0	0.001091	0.00243955	0.001091	0.005342	0.0119451	0.005342	0.0178478	0.0278548	0.012457	0.014798	0.0177141	0.00792198	0.021183	0.0220534	0.0098626
		Bacteria_Firmicutes_Clostridia_Lachnospirales_Lachnospiraceae_XBB1006	0	0	0	0.003284	0.00734325	0.003284	0.03211	0.0550836	0.0246341	0.002306	0.00515637	0.002306	0.008058	0.0111729	0.00499668	0.0087162	0.0095576	0.00427429
		Bacteria_Firmicutes_Clostridia_Lachnospirales_Lachnospiraceae_[Bacteroides]_pectinophilus_group	0.01992	0.027831	0.012447	0	0	0	0.06322	0.141364	0.06322	0	0	0	0.002762	0.00617602	0.002762	0	0	0
		Bacteria_Firmicutes_Clostridia_Lachnospirales_Lachnospiraceae_[Eubacterium]_eligens_group	0.153118	0.156086	0.069804	0.01928	0.0181107	0.00809936	0.077496	0.0418987	0.0187376	0.0057588	0.00599777	0.00268228	0.04893	0.0641558	0.0286913	0.0056926	0.00587646	0.00262803
		Bacteria_Firmicutes_Clostridia_Lachnospirales-Lachnospiraceae_[Eubacterium]_fissicatena_group	0	0	0	0.016252	0.0131346	0.00587396	0	0	0	0.0230448	0.0161208	0.00720945	0.0064392	0.0110385	0.00493657	0.034992	0.0242763	0.0108567
		Bacteria_Firmicutes_Clostridia_Lachnospirales_Lachnospiraceae_[Eubacterium]_hallii_group	0.027392	0.033813	0.015122	0.07708	0.0480448	0.0214863	0.015026	0.0160854	0.00719362	0.05909	0.0277187	0.0123962	0.027146	0.0139574	0.00624193	0.049434	0.0462791	0.0206966
		Bacteria_Firmicutes_Clostridia_Lachnospirales_Lachnospiraceae_[Eubacterium]_ruminantium_group	0.30474	0.102924	0.046029	0.21596	0.133936	0.0598982	0.394694	0.358923	0.160515	0.154916	0.0804497	0.0359782	0.507374	0.412945	0.184675	0.269612	0.21117	0.0944379
		Bacteria_Firmicutes_Clostridia_Lachnospirales_Lachnospiraceae_[Eubacterium]_ventriosum_group	0.019194	0.02703	0.012088	0.009851	0.0136342	0.00609742	0.0057766	0.00874031	0.00390878	0.006184	0.00891212	0.00398562	0.006494	0.014521	0.006494	0	0	0
		Bacteria_Firmicutes_Clostridia_Lachnospirales_Lachnospiraceae_[Eubacterium]_xylanophilum_group	0.048016	0.064328	0.028768	0.073674	0.0655483	0.0293141	0.022964	0.0319211	0.0142756	0.057146	0.0586588	0.026233	0.046192	0.0402837	0.0180154	0.0593674	0.0573438	0.0256449
		Bacteria_Firmicutes_Clostridia_Lachnospirales_Lachnospiraceae_[Ruminococcus]_gauvreauii_group	0.159876	0.127166	0.056871	0.118184	0.122653	0.054852	0.067342	0.0321439	0.0143752	0.387036	0.308233	0.137846	0.175362	0.0789202	0.0352942	0.32154	0.18201	0.0813973
		Bacteria_Firmicutes_Clostridia_Lachnospirales_Lachnospiraceae_[Ruminococcus]_gnavus_group	0	0	0	0.002048	0.00457947	0.002048	0	0	0	0.005144	0.0115023	0.005144	0	0	0	0.002374	0.00530843	0.002374
		Bacteria_Firmicutes_Clostridia_Lachnospirales_Lachnospiraceae_[Ruminococcus]_torques_group	0	0	0	0.0078	0.0106845	0.00477826	0	0	0	0.053372	0.107748	0.0481865	0.016326	0.0224601	0.0100445	0.020258	0.0283974	0.0126997
		Bacteria_Firmicutes_Clostridia_Monoglobales_Monoglobaceae_Monoglobus	0.34514	0.288498	0.12902	0.6523	0.185369	0.0828996	0.219924	0.0894638	0.0400094	0.78518	0.30386	0.13589	0.4557	0.217964	0.0974763	0.6339	0.254731	0.113919
		Bacteria_Firmicutes_Clostridia_Oscillospirales_Butyricicoccaceae_Butyricicoccus	0.055176	0.060628	0.027114	0.077802	0.0677808	0.0303125	0.054592	0.0355794	0.0159116	0.017418	0.0215653	0.0096443	0.0143094	0.010588	0.00473511	0.024626	0.033127	0.0148149
		Bacteria_Firmicutes_Clostridia_Oscillospirales_Butyricicoccaceae_UCG-008	0	0	0	0.08813	0.0639608	0.0286041	0.013414	0.0231362	0.0103468	0.244954	0.188448	0.0842764	0.035106	0.048029	0.0214792	0.154726	0.0968019	0.0432911
		Bacteria_Firmicutes_Clostridia_Oscillospirales_Butyricicoccaceae_UCG-009	0.012017	0.005579	0.002495	0.086146	0.0633652	0.0283378	0.075438	0.0661145	0.0295673	0.161192	0.0962066	0.0430249	0.080406	0.0709864	0.0317461	0.43186	0.450266	0.201365
		Bacteria_Firmicutes_Clostridia_Oscillospirales_Oscillospiraceae_Colidextribacter	0.08135	0.059952	0.026811	0.146408	0.0682453	0.0305202	0.084794	0.0878337	0.0392804	0.189088	0.100051	0.0447441	0.155162	0.113363	0.0506974	0.20156	0.0602091	0.0269263
		Bacteria_Firmicutes_Clostridia_Oscillospirales_Oscillospiraceae_Intestinimonas	0	0	0	0	0	0	0	0	0	0.0047004	0.0067833	0.00303359	0	0	0	0.0070392	0.00800993	0.00358215
		Bacteria_Firmicutes_Clostridia_Oscillospirales_Oscillospiraceae_NK4A214_group	2.3446	0.785109	0.351111	4.0334	2.02478	0.905511	2.7396	1.23155	0.550766	5.0522	1.20351	0.538226	4.9044	3.52152	1.57487	3.6318	1.51531	0.677668
		Bacteria_Firmicutes_Clostridia_Oscillospirales_Oscillospiraceae_Oscillibacter	0.179776	0.120866	0.054053	0.26246	0.159142	0.0711702	0.207698	0.143436	0.0641465	0.40312	0.175291	0.0783925	0.28068	0.192989	0.0863074	0.3938	0.0610408	0.0272983
		Bacteria_Firmicutes_Clostridia_Oscillospirales_Oscillospiraceae_Oscillospira	0.49936	0.309112	0.138239	0.94706	0.53222	0.238016	0.322516	0.157634	0.070496	0.65344	0.38678	0.172973	1.38406	1.69245	0.756885	1.1688	1.46425	0.654831
		Bacteria_Firmicutes_Clostridia_Oscillospirales_Oscillospiraceae_Oscillospiraceae	0	0	0	0.0057706	0.0090514	0.00404791	0	0	0	0	0	0	0.001661	0.00371411	0.001661	0.0010772	0.00240869	0.0010772
		Bacteria_Firmicutes_Clostridia_Oscillospirales-Oscillospiraceae_Papillibacter	0.005646	0.007739	0.003461	0.00768	0.0112546	0.00503322	0	0	0	0.028606	0.0152238	0.0068083	0.0121506	0.0167041	0.00747031	0.02241	0.0162527	0.00726844
		Bacteria_Firmicutes_Clostridia_Oscillospirales_Oscillospiraceae_Pseudoflavonifractor	0.004386	0.009807	0.004386	0	0	0	0.004198	0.00938701	0.004198	0	0	0	0.011214	0.0250753	0.011214	0	0	0
		Bacteria_Firmicutes_Clostridia_Oscillospirales_Oscillospiraceae_UCG-002	2.9982	1.36448	0.610216	3.2138	1.10037	0.492099	2.9948	2.30556	1.03108	2.7938	0.750562	0.335661	2.892	1.44832	0.647708	2.4196	1.17636	0.526084
		Bacteria_Firmicutes_Clostridia_Oscillospirales_Oscillospiraceae_UCG-003	0.053726	0.029653	0.013261	0.005654	0.00796643	0.0035627	0.026244	0.011632	0.00520197	0	0	0	0.007918	0.0116963	0.00523075	0.002138	0.00478071	0.002138
		Bacteria_Firmicutes_Clostridia_Oscillospirales_Oscillospiraceae_UCG-005	3.7804	1.48473	0.663992	8.771	4.14352	1.85304	4.314	2.07679	0.928767	9.9488	4.54254	2.03148	5.6724	4.27835	1.91334	7.161	2.9717	1.32898
		Bacteria_Firmicutes_Clostridia_Oscillospirales_Oscillospiraceae_UCG-007	0	0	0	0.003092	0.00691392	0.003092	0	0	0	0.0064224	0.00608473	0.00272117	0.000503	0.00112474	0.000503	0.00454	0.00274539	0.00122777
		Bacteria_Firmicutes_Clostridia_Oscillospirales_Oscillospiraceae_V9D2013_group	0.0024	0.005367	0.0024	0.006863	0.00739296	0.00330623	0.003172	0.00709281	0.003172	0.019432	0.0157025	0.00702238	0.025048	0.0209984	0.00939078	0.0356808	0.0414917	0.0185556
		Bacteria_Firmicutes_Clostridia_Oscillospirales_Oscillospirales_Hydrogenoanaerobacterium	0	0	0	0.0007656	0.00171193	0.0007656	0	0	0	0.0017884	0.00399898	0.0017884	0.0011518	0.00159439	0.000713032	0.006776	0.00975952	0.00436459
		Bacteria_Firmicutes_Clostridia_Oscillospirales_Ruminococcaceae_CAG-352	0.005893	0.0057	0.002549	0.0148706	0.011961	0.00534911	0	0	0	0.0019672	0.00439879	0.0019672	0.001284	0.00287111	0.001284	0.002138	0.00478071	0.002138
		Bacteria_Firmicutes_Clostridia_Oscillospirales_Ruminococcaceae_Candidatus_Soleaferrea	0.16838	0.047255	0.021133	0.59718	0.513799	0.229778	0.281542	0.238418	0.106624	0.82268	0.307127	0.137352	0.522942	0.413865	0.185086	0.80726	0.699803	0.312962
		Bacteria_Firmicutes_Clostridia_Oscillospirales_Ruminococcaceae_Caproiciproducens	0.002344	0.005241	0.002344	0.01086	0.0103795	0.00464183	0	0	0	0.0078406	0.00817958	0.00365802	0.015806	0.0203168	0.00908594	0.0159962	0.00542187	0.00242473
		Bacteria_Firmicutes_Clostridia_Oscillospirales_Ruminococcaceae_Faecalibacterium	1.8549	0.9409	0.420783	1.33265	1.22575	0.548171	1.39886	0.88753	0.396915	0.683008	1.18543	0.530142	1.32615	1.62326	0.725942	1.10879	1.29445	0.578895
		Bacteria_Firmicutes_Clostridia_Oscillospirales_Ruminococcaceae_Fournierella	0.217882	0.172616	0.077196	0.407178	0.343478	0.153608	0.197912	0.245849	0.109947	0.19085	0.13678	0.06117	0.133204	0.0608075	0.0271939	0.239658	0.217757	0.0973839
		Bacteria_Firmicutes_Clostridia_Oscillospirales_Ruminococcaceae_Incertae_Sedis	0.143462	0.059843	0.026762	0.29208	0.228383	0.102136	0.191456	0.0994237	0.0444636	0.288716	0.298078	0.133304	0.086238	0.0371002	0.0165917	0.249552	0.202642	0.0906242
		Bacteria_Firmicutes_Clostridia_Oscillospirales_Ruminococcaceae_Negativibacillus	0.070542	0.079657	0.035623	0.005786	0.0106595	0.00476706	0.107582	0.105753	0.0472943	0.008338	0.0186443	0.008338	0.080858	0.087014	0.0389138	0.0187522	0.0382324	0.017098
		Bacteria_Firmicutes_Clostridia_Oscillospirales_Ruminococcaceae_Paludicola	0.003483	0.004777	0.002137	0.028171	0.0291992	0.0130583	0.004842	0.010827	0.004842	0.0244616	0.0201313	0.00900299	0.0239248	0.038612	0.0172678	0.0220226	0.00983698	0.00439923
		Bacteria_Firmicutes_Clostridia_Oscillospirales_Ruminococcaceae_Pygmaiobacter	0.011702	0.012253	0.00548	0.0116716	0.0090276	0.00403727	0.009696	0.0132768	0.00593757	0.0091566	0.00530375	0.00237191	0.010518	0.0120635	0.00539494	0.0186324	0.00890392	0.00398195
		Bacteria_Firmicutes_Clostridia_Oscillospirales_Ruminococcaceae_Ruminococcaceae	0	0	0	0.075318	0.0822273	0.0367732	0	0	0	0.002032	0.00454369	0.002032	0.00151	0.00337646	0.00151	0.040906	0.0580831	0.0259755
		Bacteria_Firmicutes_Clostridia_Oscillospirales_Ruminococcaceae_Ruminococcus	0.72822	0.285579	0.127715	1.85754	1.38079	0.617508	1.03412	0.765197	0.342206	1.28172	0.504126	0.225452	1.36274	1.59422	0.712958	1.2709	0.661534	0.295847
		Bacteria_Firmicutes_Clostridia_Oscillospirales_Ruminococcaceae_Subdoligranulum	3.3426	2.47254	1.10575	1.81428	1.37467	0.614771	2.62418	1.32443	0.592305	0.762222	1.11257	0.497555	1.75576	1.42241	0.636119	0.919884	0.998991	0.446762
		Bacteria_Firmicutes_Clostridia_Oscillospirales_Ruminococcaceae_UCG-001	0	0	0	0	0	0	0	0	0	0	0	0	0.005618	0.0125622	0.005618	0	0	0
		Bacteria_Firmicutes_Clostridia_Oscillospirales_Ruminococcaceae_[Eubacterium]_siraeum_group	0.0478	0.043714	0.01955	0.072914	0.0628357	0.028101	0.040956	0.0228257	0.010208	0.310814	0.293056	0.131059	0.054364	0.0355192	0.0158847	0.13048	0.0448307	0.0200489
		Bacteria_Firmicutes_Clostridia_Oscillospirales_UCG-010_UCG-010	0.6335	0.191373	0.085585	0.61138	0.287229	0.128453	0.64168	0.36048	0.161212	1.02076	0.333247	0.149033	0.99216	0.627838	0.280778	1.3584	0.792606	0.354464
		Bacteria_Firmicutes_Clostridia_Oscillospirales_[Clostridium]_methylpentosum_group_[Clostridium]_methylpentosum_group	0	0	0	0.0059306	0.00748386	0.00334688	0.004872	0.00684387	0.00306067	0.005496	0.00753185	0.00336834	0.0059432	0.00648287	0.00289923	0.0032496	0.00445225	0.00199111
		Bacteria_Firmicutes_Clostridia_Oscillospirales_[Eubacterium]_coprostanoligenes_group_[Eubacterium]_coprostanoligenes_group	2.8452	1.53869	0.688122	2.9354	0.804232	0.359664	4.1688	2.34199	1.04737	4.091	1.56382	0.699363	3.459	2.31337	1.03457	4.1044	1.8773	0.839555
		Bacteria_Fusobacteriota_Fusobacteriia_Fusobacteriales_Fusobacteriaceae_Fusobacterium	0	0	0	0.0025576	0.00476811	0.00213236	0	0	0	0	0	0	0.014558	0.0233277	0.0104325	0	0	0
		Bacteria_Patescibacteria_Saccharimonadia_Saccharimonadales_Saccharimonadaceae_Candidatus_Saccharimonas	0.03674	0.032238	0.014417	0.150752	0.114418	0.0511695	0.0641954	0.085915	0.0384224	0.069158	0.0517699	0.0231522	0.116797	0.173212	0.0774626	0.071312	0.0446625	0.0199737
		Bacteria_Planctomycetota_Planctomycetes_Pirellulales_Pirellulaceae_p-1088-a5_gut_group	0.081844	0.069698	0.03117	0.34584	0.274413	0.122721	0.296676	0.312859	0.139915	0.8656	0.29844	0.133466	0.614342	0.629381	0.281468	0.899156	0.9107	0.407277
		Bacteria_Proteobacteria_Gammaproteobacteria_Aeromonadales_Succinivibrionaceae_Succinivibrio	0.321694	0.25137	0.112416	1.02258	1.50903	0.674859	0.933035	1.65772	0.741355	0.236325	0.271244	0.121304	0.165682	0.186839	0.0835572	0.345376	0.223292	0.0998591
		Bacteria_Proteobacteria_Gammaproteobacteria_Aeromonadales_Succinivibrionaceae_Succinivibrionaceae_UCG-001	1.28718	1.73553	0.776152	0.04564	0.102054	0.04564	0.339342	0.339566	0.151859	0.005366	0.0119987	0.005366	0.27898	0.345109	0.154338	0.0003032	0.000677976	0.0003032
		Bacteria_Proteobacteria_Gammaproteobacteria_Burkholderiales_Oxalobacteraceae_Oxalobacter	0.009872	0.011566	0.005172	0.00616	0.00869073	0.00388661	0.040314	0.0582879	0.0260671	0.008818	0.0197176	0.008818	0.01423	0.0253829	0.0113516	0.07104	0.15885	0.07104
		Bacteria_Proteobacteria_Gammaproteobacteria_Burkholderiales_Sutterellaceae_Sutterella	0.005748	0.008091	0.003618	0.0072828	0.0138602	0.00619847	0.005142	0.00705961	0.00315715	0.009234	0.0206479	0.009234	0.002762	0.00617602	0.002762	0.0142618	0.0177943	0.00795786
		Bacteria_Proteobacteria_Gammaproteobacteria_Burkholderiales_T34_T34	0.005734	0.008044	0.003598	0.002126	0.00475388	0.002126	0.05124	0.114576	0.05124	0.0351908	0.0598782	0.0267784	0.0281832	0.0421277	0.0188401	0.0408548	0.0900883	0.0402887
		Bacteria_Proteobacteria_Gammaproteobacteria_Enterobacterales_Enterobacteriaceae_Citrobacter	0	0	0	0	0	0	0	0	0	0	0	0	0.005038	0.0112653	0.005038	0	0	0
		Bacteria_Proteobacteria_Gammaproteobacteria_Enterobacterales_Enterobacteriaceae_Enterobacter	0	0	0	0	0	0	0.00819	0.0183134	0.00819	0	0	0	0	0	0	0	0	0
		Bacteria_Proteobacteria_Gammaproteobacteria_Enterobacterales_Enterobacteriaceae_Escherichia-Shigella	0.086596	0.049367	0.022077	0.0904776	0.121886	0.0545089	0.12989	0.0897408	0.0401333	0.0046824	0.00512465	0.00229181	0.0793346	0.125205	0.0559932	0.0074168	0.0153449	0.00686244
		Bacteria_Proteobacteria_Gammaproteobacteria_Enterobacterales_Enterobacteriaceae_Klebsiella	0	0	0	0	0	0	0.013822	0.0309069	0.013822	0	0	0	0	0	0	0	0	0
		Bacteria_Proteobacteria_Gammaproteobacteria_Pseudomonadales_Moraxellaceae_Acinetobacter	0	0	0	0	0	0	0.005736	0.0128261	0.005736	0.0196122	0.0420495	0.0188051	0	0	0	0	0	0
		Bacteria_Proteobacteria_Gammaproteobacteria_Pseudomonadales_Moraxellaceae_Enhydrobacter	0.011601	0.016603	0.007425	0.000584	0.00130586	0.000584	0.0107628	0.021808	0.00975285	0.010693	0.0200929	0.00898581	0	0	0	0.0042196	0.00719391	0.00321721
		Bacteria_Spirochaetota_Spirochaetia_Spirochaetales_Spirochaetaceae_Sphaerochaeta	0.010814	0.020396	0.009121	0.0201864	0.0168199	0.00752207	0.0042708	0.00764924	0.00342084	0.041854	0.0306315	0.0136988	0.016116	0.0229651	0.0102703	0.06828	0.0383794	0.0171638
		Bacteria_Spirochaetota_Spirochaetia_Spirochaetales_Spirochaetaceae_Treponema	0.3226	0.293141	0.131096	0.8598	0.47158	0.210897	0.825108	1.1731	0.524628	4.36834	5.19109	2.32153	1.72282	2.13096	0.952996	0.9048	0.646013	0.288906
		Bacteria_Synergistota_Synergistia_Synergistales_Synergistaceae_Pyramidobacter	0	0	0	0.0005852	0.00130855	0.0005852	0.03364	0.0752213	0.03364	0.001986	0.0035009	0.00156565	0.0028616	0.00442451	0.0019787	0.011146	0.0152628	0.00682573
		Bacteria_Verrucomicrobiota_Kiritimatiellae_WCHB1-41_WCHB1-41_WCHB1-41	0.04928	0.077043	0.034455	0.10887	0.101196	0.0452561	0.0233478	0.0334625	0.0149649	0.114176	0.109066	0.0487758	0.117116	0.149543	0.0668775	0.128696	0.136046	0.0608417
		Bacteria_Verrucomicrobiota_Lentisphaeria_Oligosphaerales_Oligosphaeraceae_Z20	0	0	0	0.0009092	0.00203303	0.0009092	0.00321	0.00717778	0.00321	0	0	0	0.0053612	0.00626502	0.0028018	0.03247	0.0446146	0.0199523
		Bacteria_Verrucomicrobiota_Lentisphaeria_Oligosphaerales_Oligosphaeraceae_horsej-a03	0	0	0	0	0	0	0	0	0	0.005446	0.00760158	0.00339953	0.008314	0.0159284	0.00712341	0.036106	0.043091	0.0192709
		Bacteria_Verrucomicrobiota_Verrucomicrobiae_Verrucomicrobiales_Akkermansiaceae_Akkermansia	0	0	0	0.0198926	0.0239166	0.0106958	0	0	0	2.1023	2.59567	1.16082	0	0	0	1.91375	1.77245	0.792662
		Bacteria_Verrucomicrobiota_Chlamydiae_Chlamydiales_Chlamydiaceae_Chlamydia	0.023958	0.032781	0.01466	0.0022612	0.00340484	0.00152269	0.024528	0.031378	0.0140326	0.0211938	0.0359626	0.0160829	0.015681	0.0153306	0.00685604	0.0057078	0.00747311	0.00334207
		Bacteria_WPS-2_WPS-2_WPS-2_WPS-2_WPS-2	0.018486	0.014685	0.006567	0	0	0	0.152226	0.204453	0.0914343	0.0312608	0.0233446	0.01044	0.14483	0.117544	0.0525672	0.0490284	0.073154	0.0327155
	Species	Archaea_Euryarchaeota_Methanobacteria_Methanobacteriales_Methanobacteriaceae_Methanobrevibacter_Methanobrevibacter_smithii	0.197336	0.395921	0.177061	0.16864	0.219809	0.0983016	0.047006	0.0498845	0.022309	0.023762	0.0388476	0.0173732	0.036336	0.0271208	0.0121288	0.002576	0.00576011	0.002576
		Archaea_Euryarchaeota_Methanobacteria_Methanobacteriales_Methanobacteriaceae_Methanobrevibacter_Methanobrevibacter_wolinii	0.003858	0.008627	0.003858	0.004096	0.00915893	0.004096	0	0	0	0.002616	0.00584955	0.002616	0.003018	0.00674845	0.003018	0.0056556	0.00984693	0.00440368
		Bacteria_Actinobacteriota_Actinobacteria_Bifidobacteriales_Bifidobacteriaceae_Bifidobacterium_Bifidobacterium_boum	0.19756	0.221611	0.099108	0.296978	0.358415	0.160288	0.174436	0.228434	0.102159	0.186706	0.111571	0.049896	0.257208	0.420368	0.187994	0.04249	0.0339247	0.0151716
		Bacteria_Actinobacteriota_Actinobacteria_Bifidobacteriales_Bifidobacteriaceae_Bifidobacterium_Bifidobacterium_choerinum	0	0	0	0	0	0	0	0	0	0	0	0	0.013194	0.0225886	0.0101019	0	0	0
		Bacteria_Actinobacteriota_Actinobacteria_Bifidobacteriales_Bifidobacteriaceae_Bifidobacterium_Bifidobacterium_pseudolongum	0	0	0	0	0	0	0	0	0	0	0	0	0.0101306	0.0188328	0.00842226	0	0	0
		Bacteria_Actinobacteriota_Actinobacteria_Bifidobacteriales_Bifidobacteriaceae_Pseudoscardovia_Pseudoscardovia_radai	0.019656	0.021247	0.009502	0.010978	0.0156575	0.00700225	0.01322	0.0207349	0.00927293	0.0111434	0.0126934	0.00567665	0	0	0	0	0	0
		Bacteria_Actinobacteriota_Actinobacteria_Bifidobacteriales_Bifidobacteriaceae_Pseudoscardovia_Pseudoscardovia_suis	0.099866	0.132144	0.059096	0.002898	0.00648012	0.002898	0.039156	0.0508536	0.0227424	0.01439	0.032177	0.01439	0	0	0	0	0	0
		Bacteria_Actinobacteriota_Actinobacteria_Corynebacteriales_Corynebacteriaceae_Corynebacterium_Corynebacterium_humireducens	0	0	0	0.003522	0.00787543	0.003522	0	0	0	0	0	0	0	0	0	0.00773	0.0172848	0.00773
		Bacteria_Actinobacteriota_Actinobacteria_Corynebacteriales_Corynebacteriaceae_Corynebacterium_Corynebacterium_testudinoris	0	0	0	0.021808	0.0313058	0.0140004	0	0	0	0.0101864	0.0117594	0.00525899	0	0	0	0.0446	0.0648578	0.0290053
		Bacteria_Actinobacteriota_Actinobacteria_Micrococcales_Micrococcaceae_Rothia_Rothia_endophytica	0	0	0	0.032992	0.042138	0.0188447	0	0	0	0.0030008	0.00576966	0.00258027	0	0	0	0.049796	0.0762295	0.0340909
		Bacteria_Actinobacteriota_Coriobacteriia_Coriobacteriales_Atopobiaceae_Olsenella_Olsenella_sp ,	0.128226	0.058898	0.02634	0.07467	0.0373352	0.0166968	0.139338	0.062663	0.0280237	0.04507	0.0380249	0.0170053	0.145678	0.160064	0.0715829	0.042012	0.0236656	0.0105836
		Bacteria_Actinobacteriota_Coriobacteriia_Coriobacteriales_Atopobiaceae_Olsenella_Olsenella_umbonata	0.00677	0.015138	0.00677	0	0	0	0	0	0	0.0189644	0.0236869	0.0105931	0.000325	0.000726722	0.000325	0.001061	0.00237247	0.001061
		Bacteria_Bacteroidota_Bacteroidia_Bacteroidales_Bacteroidaceae_Bacteroides_Bacteroidaceae_bacterium	0.000731	0.001635	0.000731	0.00291	0.00650696	0.00291	0.0093098	0.013457	0.00601813	0	0	0	0.001478	0.00218909	0.00097899	0	0	0
		Bacteria_Bacteroidota_Bacteroidia_Bacteroidales_Bacteroidaceae_Bacteroides_Bacteroides_sp	0	0	0	0.001273	0.00284651	0.001273	0.019754	0.0441713	0.019754	0	0	0	0	0	0	0.007428	0.0166095	0.007428
		Bacteria_Bacteroidota_Bacteroidia_Bacteroidales_Prevotellaceae_Prevotella_Prevotella_copri	0.318684	0.165214	0.073886	0.066954	0.0545936	0.024415	0.078964	0.0453623	0.0202866	0.02396	0.0535762	0.02396	0.070222	0.04868	0.0217704	0.05187	0.0755277	0.033777
		Bacteria_Bacteroidota_Bacteroidia_Bacteroidales_Prevotellaceae_Prevotella_Prevotella_sp ,	0	0	0	0	0	0	0	0	0	0.017168	0.0383888	0.017168	0	0	0	0	0	0
		Bacteria_Bacteroidota_Bacteroidia_Bacteroidales_Prevotellaceae_Prevotella_Prevotellaceae_bacterium	0.041384	0.047054	0.021043	0.01082	0.0241943	0.01082	0.01015	0.0226961	0.01015	0	0	0	0.00807	0.011793	0.00527398	0	0	0
		Bacteria_Campilobacterota_Campylobacteria_Campylobacterales_Campylobacteraceae_Campylobacter_Campylobacter_hyointestinalis	0	0	0	0	0	0	0.00568	0.0127009	0.00568	0	0	0	0	0	0	0	0	0
		Bacteria_Campilobacterota_Campylobacteria_Campylobacterales_Campylobacteraceae_Campylobacter_Campylobacter_sp	0.161204	0.266208	0.119052	0.0366444	0.0373041	0.0166829	0.00716	0.0160102	0.00716	0.020748	0.0238808	0.0106798	0.055894	0.0477859	0.0213705	0.0321436	0.0209628	0.00937484
		Bacteria_Campilobacterota_Campylobacteria_Campylobacterales_Helicobacteraceae_Helicobacter_Helicobacter_rappini	0.009504	0.01453	0.006498	0.00278	0.00621627	0.00278	0.01247	0.0199189	0.00890799	0.0095792	0.013997	0.00625965	0.014347	0.0138495	0.0061937	0.002848	0.00636832	0.002848
		Bacteria_Cyanobacteria_Vampirivibrionia_Gastranaerophilales_Gastranaerophilales_Gastranaerophilales_Clostridium_sp	0	0	0	0.0013168	0.00294445	0.0013168	0	0	0	0.008936	0.0138779	0.00620639	0	0	0	0.0009094	0.00203348	0.0009094
		Bacteria_Desulfobacterota_Desulfovibrionia_Desulfovibrionales_Desulfovibrionaceae_Desulfovibrio_Desulfovibrio_piger	0	0	0	0	0	0	0	0	0	0	0	0	0	0	0	0.00981	0.0219358	0.00981
		Bacteria_Desulfobacterota_Desulfovibrionia_Desulfovibrionales_Desulfovibrionaceae_Lawsonia_Lawsonia_intracellularis	0.004814	0.006662	0.002979	0	0	0	0	0	0	0	0	0	0.045324	0.06405	0.028644	0	0	0
		Bacteria_Desulfobacterota_Desulfovibrionia_Desulfovibrionales_Desulfovibrionaceae_Mailhella_Desulfovibrio_sp	0.004706	0.006451	0.002885	0	0	0	0.011958	0.0203527	0.00910201	0	0	0	0.0009394	0.00137116	0.000613203	0.014396	0.0233881	0.0104595
		Bacteria_Fibrobacterota_Fibrobacteria_Fibrobacterales_Fibrobacteraceae_Fibrobacter_Fibrobacter_intestinalis	0	0	0	0.002488	0.00556334	0.002488	0	0	0	0.0042782	0.00609599	0.00272621	0.0054866	0.0104949	0.00469348	0.024546	0.0302866	0.0135446
		Bacteria_Fibrobacterota_Fibrobacteria_Fibrobacterales_Fibrobacteraceae_Fibrobacter_Fibrobacter_sp	0.001423	0.003181	0.001423	0.01271	0.0193206	0.00864042	0.003456	0.00772785	0.003456	0.0893	0.143147	0.0640171	0.001208	0.00270117	0.001208	0.00736	0.0164575	0.00736
		Bacteria_Firmicutes_Negativicutes_Veillonellales-Selenomonadales_Selenomonadaceae_Anaerovibrio_Anaerovibrio_sp	0	0	0	0	0	0	0	0	0	0.008068	0.0180406	0.008068	0	0	0	0.007412	0.0165737	0.007412
		Bacteria_Firmicutes_Negativicutes_Veillonellales-Selenomonadales_Selenomonadaceae_Mitsuokella_Mitsuokella_multacida	0.15528	0.110785	0.049545	0.052416	0.0544378	0.0243453	0.095598	0.127813	0.0571595	0	0	0	0.23008	0.296933	0.132793	0.009874	0.0220789	0.009874
		Bacteria_Firmicutes_Negativicutes_Veillonellales-Selenomonadales_Selenomonadaceae_Selenomonas_Selenomonas_bovis	0	0	0	0.008632	0.0193017	0.008632	0.000256	0.000572433	0.000256	0	0	0	0	0	0	0	0	0
		Bacteria_Firmicutes_Negativicutes_Veillonellales-Selenomonadales_Selenomonadaceae_Selenomonas_bacterium_mpn-isolate	0	0	0	0	0	0	0.02022	0.0452133	0.02022	0	0	0	0	0	0	0.002514	0.00562147	0.002514
		Bacteria_Firmicutes_Negativicutes_Veillonellales-Selenomonadales_Veillonellaceae_Megasphaera_Megasphaera_elsdenii	7.6046	3.46113	1.54786	1.72878	2.05565	0.919314	9.7536	4.21191	1.88362	0.57235	0.643226	0.28766	6.2267	6.56931	2.93789	2.57231	3.81349	1.70545
		Bacteria_Firmicutes_Negativicutes_Veillonellales-Selenomonadales_Veillonellaceae_Megasphaera_Megasphaera_hexanoica	0.091842	0.100142	0.044785	0	0	0	0.110263	0.119373	0.053385	0.0012518	0.00279911	0.0012518	0.017986	0.019238	0.0086035	0	0	0
		Bacteria_Firmicutes_Negativicutes_Acidaminococcales_Acidaminococcaceae_Acidaminococcus_Acidaminococcus_fermentans	0.136816	0.126094	0.056391	0.087454	0.17559	0.0785263	0.170632	0.251041	0.112269	0.007868	0.0175934	0.007868	0.02399	0.0333302	0.0149057	0	0	0
		Bacteria_Firmicutes_Negativicutes_Acidaminococcales_Acidaminococcaceae_Acidaminococcus_Acidaminococcus_sp	0.303846	0.192557	0.086114	0.029342	0.0392451	0.017551	0.131	0.091576	0.040954	0.00218	0.00487463	0.00218	0.0603232	0.0586402	0.0262247	0.012684	0.0225548	0.0100868
		Bacteria_Firmicutes_Negativicutes_Acidaminococcales_Acidaminococcaceae_Phascolarctobacterium_Phascolarctobacterium_succinatutens	0.129206	0.04257	0.019038	0.104304	0.0724809	0.0324145	0.098562	0.0931005	0.0416358	0.0469	0.0496655	0.0222111	0.111486	0.0810352	0.03624	0.020034	0.0276303	0.0123566
		Bacteria_Firmicutes_Bacilli_Lactobacillales_Lactobacillaceae_Lactobacillus_Lactobacillus_amylovorus	0.07802	0.118635	0.053055	0	0	0	0.07322	0.101359	0.0453293	0	0	0	0.160764	0.248688	0.111217	0	0	0
		Bacteria_Firmicutes_Bacilli_Lactobacillales_Lactobacillaceae_Lactobacillus_Lactobacillus_coleohominis	0	0	0	0	0	0	0.012798	0.0286172	0.012798	0	0	0	0	0	0	0	0	0
		Bacteria_Firmicutes_Bacilli_Lactobacillales_Lactobacillaceae_Lactobacillus_Lactobacillus_delbrueckii	0.016924	0.037843	0.016924	0.017728	0.0207457	0.00927775	0.04692	0.0645284	0.028858	0.02456	0.0549178	0.02456	0.035204	0.0431936	0.0193168	0.01777	0.0258534	0.011562
		Bacteria_Firmicutes_Bacilli_Lactobacillales_Lactobacillaceae_Lactobacillus_Lactobacillus_equicursoris	0.10456	0.080882	0.036171	0.0475204	0.0432133	0.0193256	0.06474	0.0945872	0.0423007	0.067154	0.0383683	0.0171588	0.060008	0.0532464	0.0238125	0.023684	0.0366915	0.0164089
		Bacteria_Firmicutes_Bacilli_Lactobacillales_Lactobacillaceae_Lactobacillus_Lactobacillus_fermentum	0.239808	0.132325	0.059178	0.084236	0.0403597	0.0180494	0.118814	0.189061	0.0845504	0.056826	0.0369533	0.016526	0.062142	0.0222325	0.00994267	0.022108	0.0249997	0.0111802
		Bacteria_Firmicutes_Bacilli_Lactobacillales_Lactobacillaceae_Lactobacillus_Lactobacillus_mucosae	0.2574	0.142632	0.063787	0.070532	0.0782525	0.0349956	0.169046	0.25066	0.112099	0.035404	0.0432661	0.0193492	0.119476	0.0793073	0.0354673	0.028512	0.0328783	0.0147036
		Bacteria_Firmicutes_Bacilli_Lactobacillales_Lactobacillaceae_Lactobacillus_Lactobacillus_pontis	0.138074	0.124312	0.055594	0.023672	0.043403	0.0194104	0.085566	0.0763445	0.0341423	0.025092	0.0196361	0.00878153	0.097532	0.0885664	0.0396081	0.013732	0.0214442	0.00959013
		Bacteria_Firmicutes_Bacilli_Lactobacillales_Lactobacillaceae_Lactobacillus_Lactobacillus_porci	0.12366	0.172458	0.077125	0.003358	0.00750872	0.003358	0.097556	0.106645	0.0476932	0.011262	0.018987	0.00849126	0.031006	0.0614804	0.0274949	0.012926	0.0289034	0.012926
		Bacteria_Firmicutes_Bacilli_Lactobacillales_Lactobacillaceae_Lactobacillus_Lactobacillus_reuteri	0.051	0.04425	0.019789	0	0	0	0	0	0	0	0	0	0.063018	0.0669193	0.0299272	0	0	0
		Bacteria_Firmicutes_Bacilli_Lactobacillales_Lactobacillaceae_Lactobacillus_Lactobacillus_ruminis	0	0	0	0.06262	0.140023	0.06262	0	0	0	0	0	0	0.006902	0.0154333	0.006902	0	0	0
		Bacteria_Firmicutes_Bacilli_Lactobacillales_Streptococcaceae_Streptococcus_Streptococcus_hyointestinalis	0	0	0	0	0	0	0.019964	0.0446409	0.019964	0	0	0	0.012722	0.0257278	0.0115058	0.00288	0.00643988	0.00288
		Bacteria_Firmicutes_Bacilli_Erysipelotrichales_Erysipelatoclostridiaceae_Erysipelotrichaceae_UCG-002_Erysipelotrichaceae_bacterium	0.005784	0.009396	0.004202	0.007736	0.00859263	0.00384274	0.011006	0.0246102	0.011006	0.00277	0.00619391	0.00277	0.032676	0.04356	0.0194806	0.0059836	0.0095292	0.00426159
		Bacteria_Firmicutes_Clostridia_Christensenellales_Christensenellaceae_Christensenellaceae_R-7_group_bacterium_YE57	0.013444	0.014438	0.006457	0.026166	0.0264664	0.0118361	0.020472	0.0217582	0.00973055	0.076044	0.0491601	0.0219851	0.07029	0.0811229	0.0362793	0.095756	0.104133	0.0465698
		Bacteria_Firmicutes_Clostridia_Clostridiales_Clostridiaceae_Clostridium_sensu_stricto_6_Clostridium_bornimense	0	0	0	0.0105448	0.0131592	0.00588496	0	0	0	0.20994	0.460714	0.206037	0	0	0	0.014362	0.0208289	0.00931498
		Bacteria_Firmicutes_Clostridia_Lachnospirales_Lachnospiraceae_Anaerostipes_Anaerostipes_sp	0	0	0	0.001314	0.00293819	0.001314	0	0	0	0	0	0	0	0	0	0.018672	0.0229075	0.0102445
		Bacteria_Firmicutes_Clostridia_Lachnospirales_Lachnospiraceae_Coprococcus_Coprococcus_sp	0.05814	0.112369	0.050253	0.004818	0.0107734	0.004818	0.033202	0.0426008	0.0190517	0.002504	0.00559911	0.002504	0.0420886	0.0621754	0.0278057	0	0	0
		Bacteria_Firmicutes_Clostridia_Lachnospirales_Lachnospiraceae_Shuttleworthia_Lachnospiraceae_bacterium	0.192612	0.407103	0.182062	0	0	0	0.0384	0.085865	0.0384	0	0	0	0	0	0	0	0	0
		Bacteria_Firmicutes_Clostridia_Oscillospirales_Oscillospiraceae_Colidextribacter_Colidextribacter_massiliensis	0.061806	0.04426	0.019793	0.072028	0.0593463	0.0265405	0.039376	0.0744285	0.0332855	0.0241916	0.0111572	0.00498967	0.047272	0.0556306	0.0248787	0.068136	0.0550689	0.0246276
		Bacteria_Firmicutes_Clostridia_Oscillospirales_Oscillospiraceae_NK4A214_group_Lachnospiraceae_bacterium	0	0	0	0.01743	0.00348929	0.00156046	0	0	0	0.0104344	0.0065076	0.00291029	0.0122296	0.00989818	0.0044266	0.011612	0.0106445	0.00476036
		Bacteria_Firmicutes_Clostridia_Oscillospirales_Ruminococcaceae_Ruminococcus_Clostridiaceae_bacterium	0.029746	0.017631	0.007885	0.0312806	0.0351652	0.0157264	0.01721	0.0384827	0.01721	0.002682	0.00599713	0.002682	0.0214596	0.0410698	0.018367	0.0012828	0.00286843	0.0012828
		Bacteria_Firmicutes_Clostridia_Oscillospirales_Ruminococcaceae_Ruminococcus_Ruminococcus_bicirculans	0.00731	0.016346	0.00731	0	0	0	0	0	0	0	0	0	0	0	0	0	0	0
		Bacteria_Firmicutes_Clostridia_Oscillospirales_Ruminococcaceae_Ruminococcus_Ruminococcus_callidus	0	0	0	0.005256	0.0117528	0.005256	0	0	0	0	0	0	0	0	0	0	0	0
		Bacteria_Firmicutes_Clostridia_Oscillospirales_Ruminococcaceae_Ruminococcus_Ruminococcus_flavefaciens	0.019684	0.029059	0.012996	0.040616	0.0453532	0.0202826	0.105066	0.122085	0.0545982	0.034518	0.0145731	0.00651727	0.070882	0.101329	0.0453157	0.038744	0.0203424	0.00909738
		Bacteria_Firmicutes_Clostridia_Oscillospirales_Ruminococcaceae_Ruminococcus_Ruminococcus_sp	0	0	0	0.0958	0.107517	0.0480829	0	0	0	0	0	0	0.07018	0.156927	0.07018	0	0	0
		Bacteria_Firmicutes_Clostridia_Oscillospirales_Ruminococcaceae_[Eubacterium]_siraeum_group_[Eubacterium]_siraeum	0.00264	0.005903	0.00264	0.038491	0.0451239	0.02018	0.040956	0.0228257	0.010208	0.216774	0.299288	0.133845	0.004832	0.0108047	0.004832	0.030432	0.0209977	0.00939047
		Bacteria_Firmicutes_Clostridia_Oscillospirales_[Eubacterium]_coprostanoligenes_group_[Eubacterium]_coprostanoligenes_group_Clostridiales_bacterium	0.017966	0.040173	0.017966	0.019402	0.0273956	0.0122517	0.022752	0.0233616	0.0104476	0.022262	0.0365018	0.0163241	0.106816	0.192081	0.0859015	0.0593294	0.0791941	0.0354167
		Bacteria_Firmicutes_Clostridia_Oscillospirales_[Eubacterium]_coprostanoligenes_group_[Eubacterium]_coprostanoligenes_group_Eubacterium_coprostanoligenes	0.10765	0.116353	0.052035	0.139606	0.151965	0.0679607	0.042828	0.0836359	0.0374031	0.08937	0.0790593	0.0353564	0.05452	0.0485262	0.0217016	0.2164	0.393843	0.176132
		Bacteria_Fusobacteriota_Fusobacteriia_Fusobacteriales_Fusobacteriaceae_Fusobacterium_Fusobacterium_gastrosuis	0	0	0	0.002194	0.00490593	0.002194	0	0	0	0	0	0	0.014558	0.0233277	0.0104325	0	0	0
		Bacteria_Proteobacteria_Gammaproteobacteria_Aeromonadales_Succinivibrionaceae_Succinivibrio_Succinivibrio_dextrinosolvens	0.085658	0.119305	0.053355	0	0	0	0.120234	0.150288	0.0672108	0	0	0	0.003606	0.00568517	0.00254249	0	0	0
		Bacteria_Proteobacteria_Gammaproteobacteria_Burkholderiales_Oxalobacteraceae_Oxalobacter_Oxalobacter_formigenes	0.009872	0.011566	0.005172	0.00616	0.00869073	0.00388661	0.040314	0.0582879	0.0260671	0.008818	0.0197176	0.008818	0.01423	0.0253829	0.0113516	0.07104	0.15885	0.07104
		Bacteria_Proteobacteria_Gammaproteobacteria_Enterobacterales_Enterobacteriaceae_Citrobacter_Citrobacter_freundii	0	0	0	0	0	0	0	0	0	0	0	0	0.005038	0.0112653	0.005038	0	0	0
		Bacteria_Proteobacteria_Gammaproteobacteria_Enterobacterales_Enterobacteriaceae_Escherichia-Shigella_Escherichia_coli	0.086596	0.049367	0.022077	0.0904776	0.121886	0.0545089	0.12989	0.0897408	0.0401333	0.0046824	0.00512465	0.00229181	0.0793346	0.125205	0.0559932	0.0074168	0.0153449	0.00686244
		Bacteria_Spirochaetota_Spirochaetia_Spirochaetales_Spirochaetaceae_Treponema_Treponema_berlinense	0.014112	0.021842	0.009768	0.047416	0.0438371	0.0196046	0.0219766	0.0300716	0.0134484	0.023376	0.0061783	0.00276302	0.028879	0.0141937	0.00634762	0.016308	0.0104157	0.00465806
		Bacteria_Spirochaetota_Spirochaetia_Spirochaetales_Spirochaetaceae_Treponema_Treponema_porcinum	0.13058	0.088401	0.039534	0.117613	0.100866	0.0451085	0.080368	0.059646	0.0266745	0.163904	0.116457	0.0520813	0.072708	0.0826022	0.0369408	0.061618	0.0384455	0.0171934
		Bacteria_Spirochaetota_Spirochaetia_Spirochaetales_Spirochaetaceae_Treponema_Treponema_succinifaciens	0.167254	0.218951	0.097918	0.284622	0.274594	0.122802	0.36075	0.449422	0.200987	0.0944882	0.111385	0.0498129	0.598796	0.586431	0.26226	0.0814286	0.0983989	0.0440053
		Bacteria_Verrucomicrobiota_Chlamydiae_Chlamydiales_Chlamydiaceae_Chlamydia_Chlamydia_suis	0.023958	0.032781	0.01466	0.0022612	0.00340484	0.00152269	0.024528	0.031378	0.0140326	0.0211938	0.0359626	0.0160829	0.015681	0.0153306	0.00685604	0.0057078	0.00747311	0.00334207
